# Supplementary material for: Molecular subtyping of glioblastoma based on immune-related genes for prognosis
Source: Sci Rep. 2020 Sep 23;10:15495. doi: 10.1038/s41598-020-72488-4 (PMC7511296; doi:10.1038/s41598-020-72488-4)
Supplement: Supplementary file 2 — Supplementary tables. [file 41598_2020_72488_MOESM2_ESM.xls]

## Sheet: Supplementary Table 1
gName	Pvalue	HR	Low.95.CI.	High.95.CI.	Logrank	Sctest	Waldtest	fpkm_median	fpkm_mean
PAK1	0.000621789	1.74408	1.26825	2.39843	0.00129336	0.000713421	0.000621789	4.69176	4.73967
MAPK8	0.00138272	0.378351	0.208554	0.686393	0.00111741	0.00141714	0.00138272	4.2514	4.27857
TMSB10	0.00203993	1.69292	1.21157	2.3655	0.00141123	0.00201489	0.00203993	12.8575	12.7858
APOBEC3C	0.00292479	1.4585	1.13748	1.87013	0.00352262	0.00293563	0.00292479	6.56272	6.64188
HFE	0.00333724	2.17443	1.29437	3.65286	0.00439453	0.00330741	0.00333724	4.70237	4.73986
EREG	0.00367064	1.40753	1.11764	1.77261	0.00961504	0.00336657	0.00367064	3.89258	4.04835
NMB	0.00390521	0.874615	0.798545	0.957932	0.00467013	0.00384562	0.00390521	9.85184	9.76812
MR1	0.00423732	1.60444	1.16041	2.21838	0.00457307	0.00418199	0.00423732	5.19114	5.2218
OSMR	0.00444898	1.19951	1.0582	1.3597	0.00498798	0.00434479	0.00444898	5.5788	5.75319
MDK	0.00534425	1.17985	1.05024	1.32545	0.00411643	0.00519307	0.00534425	7.71201	7.54623
HRAS	0.0058878	1.34183	1.08847	1.65416	0.00686342	0.00649128	0.0058878	7.25857	7.19654
IL13RA2	0.00651948	1.08466	1.02298	1.15006	0.00617736	0.00631121	0.00651948	7.62869	7.10486
PAK6	0.00754311	1.51989	1.118	2.06624	0.0115457	0.00796428	0.00754311	4.32456	4.42973
SEMA3E	0.00819831	1.17529	1.04266	1.32478	0.0115225	0.00790553	0.00819831	4.16663	4.61684
S100G	0.00866221	0.284189	0.111085	0.727037	0.00719669	0.0087266	0.00866221	3.95455	3.96684
RBP1	0.00871523	1.10206	1.02487	1.18506	0.00690606	0.00842487	0.00871523	9.2145	8.81178
SDC2	0.0089517	1.1935	1.04525	1.36277	0.00826089	0.0088956	0.0089517	7.48866	7.44658
TXLNA	0.00916457	1.29964	1.06712	1.58283	0.00893032	0.00909363	0.00916457	7.08452	7.02871
S100A9	0.00990869	1.12322	1.02828	1.22693	0.0108654	0.00980382	0.00990869	7.14447	7.25283
IL17RC	0.0117287	2.04132	1.17191	3.55572	0.0129026	0.0117092	0.0117287	5.01233	5.0293
DKK1	0.0121324	1.07659	1.01626	1.1405	0.0156396	0.0116784	0.0121324	4.51608	5.68797
AMELX	0.0131646	0.289867	0.108905	0.771525	0.0111775	0.0134876	0.0131646	3.53952	3.56947
MET	0.0144638	1.18097	1.03358	1.34939	0.0211971	0.0141747	0.0144638	4.90188	5.227
ESRRG	0.0144934	1.25536	1.04613	1.50643	0.0160533	0.0143678	0.0144934	5.28288	5.38149
PDGFD	0.0160153	1.11744	1.0209	1.22312	0.0166177	0.0158034	0.0160153	6.75764	6.81779
HSPA5	0.0167697	1.31718	1.05099	1.6508	0.015005	0.0167286	0.0167697	11.2145	11.1453
PSMC3	0.0169942	1.23507	1.03848	1.46888	0.015272	0.0172304	0.0169942	8.45492	8.32301
MLNR	0.0171068	0.250478	0.0802718	0.781586	0.0151445	0.0169124	0.0171068	3.72534	3.74167
IL17RA	0.0184195	1.33873	1.05038	1.70625	0.020326	0.0184274	0.0184195	5.88355	5.90625
FGF14	0.018468	1.17753	1.02786	1.34901	0.0213606	0.0183111	0.018468	5.08457	5.32725
IL10RB	0.0185361	1.28239	1.04258	1.57736	0.0170807	0.0183534	0.0185361	7.10705	7.0328
GRAP2	0.0187493	0.382245	0.171425	0.852333	0.0133335	0.0188597	0.0187493	3.83659	3.86936
PRDX1	0.019942	1.40465	1.05511	1.86999	0.0189335	0.0203421	0.019942	11.4827	11.5136
PI15	0.0199781	0.464625	0.243604	0.886179	0.0140379	0.0203825	0.0199781	4.19835	4.2305
BST2	0.0199794	1.15387	1.02282	1.30171	0.0199627	0.0198253	0.0199794	7.59732	7.57114
IFNGR2	0.020866	1.32296	1.04336	1.67748	0.0208348	0.0208142	0.020866	8.62039	8.64032
IL15	0.0218445	1.30193	1.03907	1.63128	0.0260671	0.021777	0.0218445	4.54797	4.6823
IL3	0.0219905	0.301701	0.108209	0.841188	0.0124999	0.0226969	0.0219905	3.46027	3.48436
EDNRB	0.0227451	0.899909	0.821838	0.985396	0.0270286	0.0226588	0.0227451	8.77205	8.50544
PPP3R1	0.0229727	1.23421	1.02948	1.47966	0.0242105	0.0227149	0.0229727	6.27372	6.39216
TNFSF4	0.0232419	1.19592	1.0247	1.39576	0.0342664	0.0233231	0.0232419	5.05223	5.29377
TSHR	0.0232438	0.708745	0.526461	0.954144	0.00995011	0.0219338	0.0232438	4.01899	4.15583
FLT4	0.0241627	0.473151	0.246867	0.906853	0.0191447	0.0269239	0.0241627	4.84067	4.86435
TNFRSF10B	0.0250311	1.26447	1.02986	1.55254	0.0279312	0.0250528	0.0250311	5.62	5.67314
STC1	0.0253643	1.14915	1.0173	1.29808	0.0298249	0.0252678	0.0253643	5.38318	5.42631
THBS1	0.0253738	1.16232	1.01872	1.32615	0.0283303	0.0250438	0.0253738	5.16475	5.43716
CCL7	0.0256054	1.31018	1.03349	1.66095	0.0352089	0.0252222	0.0256054	4.26593	4.44503
PPARD	0.0256656	0.631444	0.421643	0.945638	0.0250758	0.0259015	0.0256656	6.25388	6.24773
TNFRSF12A	0.0265204	1.17264	1.01873	1.34979	0.025359	0.0264343	0.0265204	7.5325	7.50601
FCGR2B	0.0270101	1.10635	1.01156	1.21003	0.0283672	0.0267284	0.0270101	6.35783	6.44351
NGFR	0.027015	1.15825	1.01684	1.31933	0.034995	0.0269331	0.027015	4.57229	4.87665
GALR2	0.0289096	0.362383	0.145776	0.900843	0.0260778	0.0289254	0.0289096	3.74793	3.76069
LCN1	0.0297438	0.446542	0.215835	0.923853	0.0265884	0.0298565	0.0297438	4.0559	4.0748
HSPA1A	0.0298455	0.841105	0.719517	0.98324	0.0333337	0.0301781	0.0298455	10.5668	10.4715
PTK2B	0.0299825	1.52448	1.04171	2.23097	0.035085	0.0301307	0.0299825	4.71524	4.77485
EDNRA	0.0306103	0.873169	0.772154	0.9874	0.0290961	0.030486	0.0306103	6.64511	6.75276
CALCR	0.0311606	0.326446	0.117931	0.903639	0.023846	0.0322769	0.0311606	4.00487	4.02782
NR1D1	0.0326289	1.31017	1.02259	1.67863	0.0358566	0.0327443	0.0326289	6.22475	6.32562
TLR3	0.0326955	1.2458	1.01826	1.52418	0.0348974	0.0327378	0.0326955	5.32721	5.38087
MALT1	0.0332567	1.22307	1.01611	1.47218	0.0350117	0.0330767	0.0332567	5.9829	6.00888
NEO1	0.0333464	1.21816	1.0157	1.46098	0.0346001	0.0332262	0.0333464	6.4878	6.48075
FURIN	0.0343262	1.44384	1.02749	2.0289	0.0385632	0.0344188	0.0343262	5.76902	5.82836
CCL2	0.03477	1.0832	1.00574	1.16663	0.0336589	0.0346079	0.03477	8.86714	8.78695
GPI	0.0349127	1.20232	1.01314	1.42682	0.0329052	0.03533	0.0349127	9.65009	9.60035
TNFRSF10C	0.0351282	1.62939	1.03463	2.56604	0.043278	0.0355879	0.0351282	4.0742	4.15089
HSPA4	0.035166	1.26913	1.01671	1.58421	0.0355625	0.0354521	0.035166	7.5502	7.51818
PML	0.0352623	1.57998	1.03209	2.41873	0.0436448	0.0354161	0.0352623	4.81833	4.87828
CRLF1	0.0363395	0.861845	0.749835	0.990587	0.0267532	0.0353433	0.0363395	4.20408	4.57911
PCSK1	0.0364516	1.10292	1.0062	1.20894	0.0376544	0.0362021	0.0364516	6.27165	6.38073
NOV	0.0374893	1.13089	1.00715	1.26983	0.0497246	0.0385529	0.0374893	5.67133	5.90306
CCR8	0.0379997	0.441569	0.204012	0.955745	0.0334251	0.0388982	0.0379997	4.14225	4.17356
SHFM1	0.03801	1.43133	1.02004	2.00847	0.0385499	0.0381321	0.03801	9.07576	9.09613
IFNAR1	0.0383834	1.39127	1.01782	1.90173	0.0430674	0.0383733	0.0383834	4.76321	4.84652
RARB	0.0387778	1.50495	1.0213	2.21764	0.0421405	0.0386291	0.0387778	4.67311	4.7489
CCR5	0.0391441	1.23361	1.01051	1.50597	0.0428356	0.0390148	0.0391441	5.92803	6.04686
PGF	0.0391668	0.845399	0.720688	0.991691	0.0345509	0.0391487	0.0391668	5.42836	5.55206
PSMD5	0.0395497	1.21556	1.00938	1.46387	0.0354411	0.0395317	0.0395497	7.62004	7.54747
OPRL1	0.0409027	0.269974	0.0769419	0.947289	0.0392476	0.0409754	0.0409027	4.00653	4.01891
TFRC	0.041161	1.1564	1.00585	1.32949	0.039522	0.0411217	0.041161	10.037	10.0064
TNFRSF11B	0.041304	1.14633	1.0054	1.30702	0.0454537	0.0411234	0.041304	5.34209	5.50209
PSMD13	0.0416209	1.31349	1.0104	1.7075	0.0408488	0.0416293	0.0416209	7.28056	7.26269
CSRP1	0.0418617	1.15279	1.00525	1.32198	0.0380985	0.0418957	0.0418617	10.0123	9.92984
C19orf10	0.0432245	1.24226	1.00663	1.53306	0.0414862	0.0436109	0.0432245	8.09695	8.03946
NFKB1	0.043445	1.27885	1.00727	1.62367	0.0430064	0.0432464	0.043445	6.58492	6.54975
RAC3	0.0438811	0.723262	0.527775	0.991155	0.0391871	0.0437811	0.0438811	4.32203	4.40226
S100A11	0.0448636	1.13959	1.003	1.29478	0.0434451	0.0446407	0.0448636	9.08805	9.06523
JAK2	0.0449048	1.27814	1.00559	1.62457	0.0497557	0.0445678	0.0449048	5.00358	5.15447
HDGF	0.0463716	0.760265	0.580556	0.995602	0.0490875	0.0467381	0.0463716	9.12259	9.15369
S100A8	0.0464686	1.08737	1.00131	1.18082	0.0469151	0.0461907	0.0464686	7.00416	7.00804
ARMET	0.0476962	1.28232	1.00253	1.64019	0.0462729	0.0476078	0.0476962	9.27837	9.24681
CYSLTR2	0.0493892	0.490846	0.241388	0.9981	0.04665	0.0493297	0.0493892	4.36202	4.37366
ELN	0.0499633	1.20068	1.00003	1.4416	0.0537779	0.0500976	0.0499633	5.78447	5.82551
EPO	0.0504068	0.324507	0.105095	1.002	0.0440706	0.0514061	0.0504068	4.00388	4.02065
PIK3R3	0.0513497	1.27766	0.998565	1.63476	0.0545471	0.0513381	0.0513497	5.93598	5.97297
MX1	0.0523185	1.10442	0.999005	1.22095	0.0532974	0.0522328	0.0523185	7.7062	7.82342
FGFR3	0.0525461	1.15238	0.998441	1.33005	0.0555128	0.0523009	0.0525461	5.7865	5.86959
GDF15	0.0529165	1.26123	0.997083	1.59536	0.0562942	0.0527185	0.0529165	4.90564	5.00611
TCF7L2	0.0531238	0.840614	0.704982	1.00234	0.0502704	0.0530458	0.0531238	6.574	6.59367
VAV3	0.054072	1.12288	0.997974	1.26341	0.0554984	0.0537536	0.054072	6.14165	6.18889
SDC1	0.0546934	1.1288	0.997565	1.2773	0.0636305	0.0543391	0.0546934	5.01447	5.32399
JAK1	0.0548335	0.798967	0.635387	1.00466	0.0577883	0.0557059	0.0548335	9.95131	9.87136
UNC93B1	0.0565171	1.53606	0.988156	2.38776	0.0587109	0.0563457	0.0565171	4.86515	4.89422
S100A3	0.0566507	0.838509	0.699599	1.005	0.0482794	0.0562247	0.0566507	4.82013	5.05798
KLRC3	0.0591179	0.902644	0.81156	1.00395	0.0524204	0.0584728	0.0591179	4.67024	5.2794
STAB2	0.0593348	0.495819	0.239138	1.02801	0.0543644	0.0595578	0.0593348	4.17412	4.19162
PIK3CB	0.0603724	0.724083	0.516966	1.01418	0.0549308	0.0600423	0.0603724	4.58371	4.67225
LEFTY2	0.060681	0.898271	0.803017	1.00482	0.0559483	0.0602649	0.060681	6.08001	6.34911
HTR1A	0.0617945	0.409716	0.160634	1.04503	0.0576334	0.0619296	0.0617945	4.0437	4.05648
SEMA7A	0.0621835	0.517907	0.259388	1.03408	0.0561013	0.0626128	0.0621835	4.08691	4.11927
GMFB	0.0638171	0.806262	0.642063	1.01245	0.0688476	0.0640525	0.0638171	8.94414	8.86866
PLXNC1	0.0644647	1.24698	0.986835	1.57569	0.0710544	0.0645001	0.0644647	5.07615	5.17206
CCL5	0.0653988	1.13773	0.991809	1.30512	0.0764041	0.0654424	0.0653988	4.96404	5.22681
PLAUR	0.0661766	1.12453	0.99219	1.27453	0.0706787	0.0663234	0.0661766	6.35171	6.41911
PDGFRL	0.0665033	1.13617	0.991345	1.30216	0.0723625	0.0661662	0.0665033	5.3644	5.53622
CTSB	0.0666934	1.1885	0.988183	1.42942	0.0671596	0.066852	0.0666934	10.3948	10.4323
RARA	0.0667436	0.580806	0.324917	1.03822	0.065232	0.0665595	0.0667436	5.02458	5.05039
IRF7	0.0671812	1.20979	0.986617	1.48344	0.0708852	0.0672352	0.0671812	6.25772	6.34745
TRGV5	0.068371	0.54602	0.284842	1.04668	0.0640656	0.0687548	0.068371	4.18516	4.19889
BIRC5	0.0686734	1.11389	0.991775	1.25103	0.0673356	0.0683198	0.0686734	6.71564	6.66839
CHP2	0.0716855	0.552706	0.289919	1.05369	0.0621355	0.0718337	0.0716855	4.0999	4.15256
SEMA4F	0.0722692	1.62955	0.956802	2.77534	0.0745315	0.0721771	0.0722692	4.85132	4.88381
IL18	0.0723158	1.14679	0.987666	1.33155	0.0760255	0.0720478	0.0723158	5.31338	5.48216
CXCR4	0.0723324	1.11807	0.989932	1.26279	0.0706793	0.0722263	0.0723324	7.96798	7.95222
DAK	0.072464	1.3047	0.976041	1.74403	0.0806323	0.0722872	0.072464	4.97442	5.0895
ULBP2	0.0743817	1.46899	0.962837	2.24122	0.0847875	0.0746992	0.0743817	4.06625	4.1192
GDF10	0.0743837	0.770155	0.578077	1.02605	0.054178	0.0730701	0.0743837	3.91333	4.04174
NR0B1	0.0747171	0.894524	0.791327	1.01118	0.0628389	0.0736376	0.0747171	3.97368	4.5067
PIK3R5	0.0759296	1.78849	0.941152	3.39869	0.0782587	0.0758318	0.0759296	4.4731	4.49185
IGF1	0.0762582	1.20349	0.980637	1.47698	0.0860318	0.0763151	0.0762582	4.75496	4.91415
LBP	0.0775733	0.770491	0.576797	1.02923	0.0434827	0.0721976	0.0775733	4.04979	4.1382
IL5	0.0788757	0.539567	0.271131	1.07377	0.0742095	0.0796486	0.0788757	3.81667	3.84033
CLCF1	0.0797753	1.26374	0.972596	1.64204	0.0886982	0.0796173	0.0797753	5.08254	5.21819
HSPA6	0.0800758	1.12545	0.985938	1.28471	0.0855696	0.0797565	0.0800758	5.63253	5.85816
CETP	0.0807862	0.752734	0.54724	1.03539	0.0752972	0.0806378	0.0807862	4.53114	4.62622
CALCB	0.0819043	1.1934	0.977868	1.45643	0.116153	0.0796763	0.0819043	4.01562	4.13563
SHC3	0.0821685	1.16281	0.980943	1.3784	0.0839042	0.082165	0.0821685	5.7472	5.78899
TRAF3	0.0831619	1.58931	0.941022	2.68421	0.0872346	0.0832567	0.0831619	4.3041	4.34188
CTSL1	0.0831808	1.17221	0.979357	1.40304	0.0878317	0.0837655	0.0831808	8.7877	8.83447
DHX58	0.0834994	1.27872	0.967961	1.68924	0.0866286	0.083667	0.0834994	5.22442	5.22883
TUBB3	0.0836352	1.15607	0.980904	1.36251	0.0796164	0.0838629	0.0836352	8.19417	8.10846
GREM1	0.0848563	1.1164	0.984984	1.26534	0.0981475	0.0838622	0.0848563	3.85738	4.29772
SLC10A2	0.0855754	0.487499	0.214908	1.10585	0.0833371	0.0858119	0.0855754	4.28125	4.301
LEFTY1	0.0868304	0.66076	0.411212	1.06175	0.0836606	0.0870031	0.0868304	4.65996	4.68815
EIF2AK2	0.0872458	1.31165	0.961139	1.79	0.0940265	0.0874648	0.0872458	6.86321	6.90348
OBP2A	0.0888608	0.622835	0.360995	1.07459	0.0787023	0.0913252	0.0888608	4.03706	4.06839
NR5A1	0.0903415	0.436252	0.167037	1.13936	0.0857629	0.0903459	0.0903415	3.70469	3.72338
BID	0.0915255	0.854573	0.71199	1.02571	0.09302	0.091685	0.0915255	7.61091	7.59325
S100A13	0.0926976	1.09862	0.984535	1.22592	0.0874273	0.0924184	0.0926976	9.86448	9.60003
ACVRL1	0.094006	0.676212	0.427775	1.06893	0.0761873	0.0941043	0.094006	4.33447	4.36948
ISG20	0.0941335	1.12307	0.980368	1.28653	0.0969718	0.0939727	0.0941335	6.03231	6.13316
PROCR	0.094443	1.19827	0.969378	1.48121	0.097327	0.094272	0.094443	5.81772	5.88716
PSMC2	0.0948241	1.29657	0.95599	1.75848	0.0882258	0.0964878	0.0948241	10.3929	10.353
HGF	0.0952984	1.27637	0.958201	1.70019	0.110437	0.0958095	0.0952984	4.42496	4.56095
CXCL14	0.0974792	1.05021	0.99109	1.11286	0.0950151	0.0970716	0.0974792	8.61951	8.27103
PSMD2	0.0979562	1.25692	0.958715	1.64788	0.0987839	0.099527	0.0979562	9.57533	9.53399
FAS	0.0980544	1.11819	0.979575	1.27643	0.096685	0.0977427	0.0980544	6.35492	6.27979
TGFBR1	0.100312	1.43775	0.932437	2.21691	0.108021	0.100599	0.100312	4.28225	4.32805
RNASE2	0.100704	1.09483	0.982573	1.21991	0.101951	0.10034	0.100704	6.61244	6.7054
AP3B1	0.101208	1.22773	0.960622	1.56911	0.101121	0.101174	0.101208	6.30471	6.27962
LPA	0.101566	0.448627	0.171858	1.17112	0.0992711	0.101768	0.101566	3.96792	3.99069
PLSCR1	0.103098	1.12407	0.976604	1.2938	0.0972136	0.103218	0.103098	8.49168	8.36063
FLT3	0.106668	0.526377	0.241389	1.14783	0.100147	0.106726	0.106668	3.98106	4.00833
PTGFR	0.107687	0.674579	0.417572	1.08977	0.0924155	0.107823	0.107687	3.85292	3.92695
SHC1	0.107873	1.14284	0.971181	1.34484	0.113273	0.107797	0.107873	7.01088	7.16652
CD48	0.108566	1.10278	0.978572	1.24275	0.114055	0.108517	0.108566	5.53527	5.7719
MAPT	0.108637	0.915733	0.822362	1.0197	0.112395	0.108442	0.108637	7.48865	7.3036
IL27RA	0.110295	1.43615	0.920993	2.23945	0.116289	0.110038	0.110295	4.52662	4.57976
NR2E3	0.111042	0.492323	0.205936	1.17698	0.107702	0.111056	0.111042	4.09934	4.12767
RORB	0.111055	1.25985	0.948258	1.67383	0.123689	0.11074	0.111055	4.00088	4.13176
IL1RAP	0.111572	1.10698	0.976718	1.25463	0.114043	0.111436	0.111572	6.00835	6.10505
FABP7	0.114835	1.0537	0.987371	1.12449	0.104822	0.114314	0.114835	10.967	10.276
ADRBK1	0.115838	1.29203	0.938818	1.77812	0.126032	0.115539	0.115838	5.55641	5.66424
TACR1	0.116212	0.439971	0.157953	1.22552	0.10998	0.116232	0.116212	4.11991	4.14557
GDF9	0.116642	0.685624	0.42789	1.0986	0.107997	0.116904	0.116642	4.1781	4.22464
IFNA8	0.117455	0.51873	0.228069	1.17982	0.106739	0.11801	0.117455	3.91761	3.92367
IL4	0.118332	0.424247	0.144647	1.24431	0.113932	0.11814	0.118332	3.71406	3.72555
APOBEC3G	0.11886	1.1163	0.97215	1.28182	0.11558	0.118685	0.11886	6.9803	6.8803
NOD1	0.119653	1.22978	0.947755	1.59573	0.124178	0.119534	0.119653	5.49372	5.5691
IL7	0.120311	1.14874	0.964366	1.36836	0.128281	0.119916	0.120311	4.08166	4.27694
BECN1	0.120902	1.2103	0.950917	1.54043	0.119454	0.120833	0.120902	7.16453	7.10756
PPIA	0.122679	1.41808	0.91009	2.20961	0.117733	0.122883	0.122679	13.3421	13.3144
NR6A1	0.122862	0.440621	0.155564	1.24802	0.11724	0.123008	0.122862	4.41203	4.43469
LTA	0.123246	0.534883	0.24138	1.18527	0.117756	0.123351	0.123246	3.94319	3.95229
PTX3	0.123977	1.05207	0.986181	1.12237	0.121477	0.123598	0.123977	8.24589	8.02931
SEMA4G	0.124522	0.665849	0.396287	1.11877	0.112216	0.12477	0.124522	4.64268	4.68549
GPR32	0.124743	0.562629	0.269977	1.17251	0.120992	0.124767	0.124743	4.41911	4.44896
CD1B	0.125482	0.595426	0.30675	1.15577	0.105587	0.127325	0.125482	3.98232	4.00582
FABP6	0.125547	1.17234	0.956541	1.43683	0.14658	0.124822	0.125547	3.98763	4.20902
SOS2	0.126362	0.712119	0.460783	1.10055	0.124554	0.126119	0.126362	5.36672	5.37204
TNFRSF14	0.127784	1.21411	0.945841	1.55848	0.13111	0.127646	0.127784	5.2251	5.25516
HSPA1L	0.127847	0.786778	0.57782	1.0713	0.123736	0.127867	0.127847	5.40363	5.45721
TRIM5	0.1285	1.15888	0.958223	1.40156	0.127912	0.128505	0.1285	5.97362	5.99837
TNFSF10	0.128539	1.08785	0.975914	1.21263	0.138587	0.12839	0.128539	6.6265	6.76666
TLR1	0.128915	1.13934	0.962774	1.34829	0.129055	0.128683	0.128915	5.92126	5.9586
IL11	0.129999	1.66199	0.861057	3.20792	0.141401	0.13006	0.129999	4.59312	4.63905
CTSG	0.130207	0.659704	0.384924	1.13064	0.109991	0.12957	0.130207	4.17455	4.21359
NOD2	0.131928	1.18712	0.949685	1.48392	0.139964	0.13185	0.131928	4.83301	4.9603
TPM2	0.133185	1.13042	0.963277	1.32656	0.136836	0.132939	0.133185	5.97065	6.04938
SDC4	0.13364	1.08402	0.975558	1.20454	0.130133	0.133417	0.13364	8.18193	8.03561
TNFRSF1A	0.133792	1.14962	0.958065	1.37948	0.127538	0.133551	0.133792	8.32199	8.22752
OPRD1	0.134508	0.525882	0.226647	1.22019	0.126946	0.135386	0.134508	4.17569	4.20402
FABP5	0.136822	1.05459	0.983271	1.13108	0.130072	0.136272	0.136822	10.2749	9.70064
NR1H2	0.137241	1.22891	0.936395	1.6128	0.140805	0.137233	0.137241	5.48244	5.51484
IRF3	0.139686	1.20637	0.940489	1.54742	0.140855	0.139596	0.139686	6.66765	6.64229
MASP1	0.141376	0.611044	0.316938	1.17807	0.130984	0.141248	0.141376	4.29541	4.32638
NTF3	0.142009	0.621102	0.328909	1.17287	0.136363	0.142166	0.142009	4.47533	4.50675
MX2	0.142308	1.103	0.967616	1.25732	0.145854	0.142252	0.142308	5.74412	5.87742
CSF3	0.142576	0.720865	0.465421	1.11651	0.125123	0.143351	0.142576	4.21957	4.28319
IFIH1	0.143666	1.11078	0.964874	1.27875	0.145508	0.143718	0.143666	6.56369	6.60573
SCT	0.143805	0.529748	0.225994	1.24177	0.135639	0.144181	0.143805	3.69924	3.73266
TEK	0.147848	0.771681	0.543238	1.09619	0.138715	0.148075	0.147848	4.63828	4.70968
GH1	0.148227	0.525322	0.2195	1.25724	0.145871	0.147938	0.148227	4.36038	4.37995
ESR1	0.148573	0.495743	0.191334	1.28446	0.132779	0.14932	0.148573	4.19306	4.21774
IL13RA1	0.150013	1.12477	0.958378	1.32005	0.147872	0.149731	0.150013	7.13027	7.04635
STAT1	0.151145	1.13768	0.953964	1.35679	0.15577	0.151371	0.151145	6.90369	7.03185
DDX58	0.151248	1.12949	0.956447	1.33384	0.158434	0.150968	0.151248	5.08901	5.25651
TLR4	0.151821	1.14417	0.951697	1.37556	0.158109	0.151516	0.151821	4.98522	5.21532
PF4	0.152384	1.12133	0.958572	1.31171	0.160643	0.152039	0.152384	4.96796	5.14804
BCL3	0.152801	1.2286	0.926485	1.62924	0.158888	0.152623	0.152801	5.15958	5.2092
SLURP1	0.153695	0.536416	0.227967	1.26221	0.148314	0.153641	0.153695	3.90622	3.93561
FGF5	0.154363	0.54326	0.234613	1.25795	0.138386	0.155823	0.154363	4.12071	4.15401
PLXNA3	0.154404	1.18952	0.936789	1.51044	0.158128	0.154444	0.154404	5.45976	5.51861
BMP2	0.156232	0.920543	0.820996	1.03216	0.150708	0.156032	0.156232	6.42257	6.56059
OGFR	0.158278	1.49029	0.856185	2.59404	0.163608	0.158125	0.158278	5.09652	5.13762
LTBR	0.158951	1.158	0.944197	1.42022	0.164315	0.158903	0.158951	5.94081	6.08175
MSTN	0.159413	0.9331	0.847305	1.02758	0.150575	0.158926	0.159413	4.41218	4.91133
GIP	0.159479	0.495077	0.185907	1.3184	0.15091	0.159994	0.159479	3.92169	3.93792
TFR2	0.16151	1.23418	0.919289	1.65693	0.17257	0.161485	0.16151	4.39986	4.50065
GLP2R	0.162405	0.459613	0.154435	1.36785	0.1553	0.162855	0.162405	3.84013	3.86246
CSHL1	0.163578	0.593054	0.284359	1.23686	0.15905	0.163545	0.163578	4.02953	4.05756
CASP3	0.163668	1.16175	0.940781	1.43461	0.161046	0.163776	0.163668	7.2318	7.17175
IL10	0.163774	1.39934	0.872033	2.2455	0.170919	0.164194	0.163774	4.22599	4.25802
NFYC	0.163911	1.1655	0.939429	1.44597	0.168326	0.163639	0.163911	6.29829	6.41778
BMP5	0.164107	1.13155	0.950751	1.34673	0.188114	0.162691	0.164107	4.44721	4.66919
CRABP1	0.165466	1.08117	0.96827	1.20722	0.18005	0.164728	0.165466	4.17278	4.66798
FGFR2	0.166181	1.25012	0.911402	1.71472	0.170818	0.166096	0.166181	5.16844	5.24304
ISG20L2	0.166818	1.18185	0.93259	1.49774	0.16786	0.1667	0.166818	6.82933	6.86329
IL22	0.166886	0.587381	0.276227	1.24903	0.161442	0.16672	0.166886	4.49835	4.53157
SEMA6C	0.169525	0.640228	0.338863	1.20961	0.164035	0.169569	0.169525	4.48744	4.50679
NFKBIA	0.170113	0.878871	0.73082	1.05691	0.172372	0.170089	0.170113	10.1652	10.1227
BMP8B	0.170475	1.53498	0.831745	2.83279	0.175623	0.170611	0.170475	3.9708	3.99622
GNLY	0.172814	1.09538	0.960903	1.24869	0.186139	0.17219	0.172814	4.57981	4.88982
KAL1	0.173437	0.935496	0.84986	1.02976	0.180257	0.173442	0.173437	9.18491	8.97127
CXCL10	0.173693	1.05403	0.977079	1.13703	0.174217	0.173438	0.173693	6.69844	6.86901
PAK2	0.174745	1.15121	0.939364	1.41084	0.177706	0.174544	0.174745	6.96048	7.02935
FABP4	0.174971	0.913868	0.802345	1.04089	0.144048	0.172346	0.174971	4.33508	4.65226
RSAD2	0.177085	1.06948	0.970093	1.17904	0.182772	0.176837	0.177085	5.32503	5.68245
BMP1	0.177937	1.23991	0.906808	1.69537	0.185565	0.177975	0.177937	5.36025	5.45394
TAPBPL	0.178613	1.13381	0.944202	1.36149	0.180686	0.17851	0.178613	5.90893	5.93083
MICB	0.180294	1.1566	0.934885	1.43089	0.188438	0.180147	0.180294	5.10323	5.21836
NFATC3	0.181056	1.28663	0.889328	1.86144	0.185253	0.180924	0.181056	5.24041	5.26938
NR4A2	0.181685	1.11577	0.950077	1.31036	0.193729	0.181368	0.181685	4.92984	5.19742
HSPA8	0.182102	1.19091	0.921341	1.53936	0.17306	0.182623	0.182102	11.7	11.6203
ACTG1	0.182514	1.3177	0.878319	1.97689	0.181462	0.182468	0.182514	12.972	12.9614
PPBP	0.182965	1.06657	0.970052	1.17269	0.192117	0.182603	0.182965	4.65507	5.04576
LTBP1	0.18347	1.09017	0.959947	1.23805	0.185703	0.183598	0.18347	7.38749	7.41664
PPP3CA	0.184918	0.862852	0.693787	1.07311	0.192616	0.185188	0.184918	8.895	8.82281
PIK3CG	0.184954	1.40984	0.848446	2.34269	0.188899	0.184876	0.184954	4.29667	4.34195
IREB2	0.185754	1.13358	0.941452	1.36492	0.193496	0.18535	0.185754	5.00617	5.21634
ACVR2A	0.186093	1.16604	0.928588	1.46421	0.189005	0.186143	0.186093	6.5658	6.52495
AKT1	0.186313	1.13274	0.94157	1.36271	0.188387	0.186711	0.186313	7.38773	7.32396
SERPINA3	0.187131	1.06311	0.970707	1.1643	0.175731	0.186914	0.187131	12.2721	11.722
ZC3HAV1	0.18794	1.25853	0.893742	1.77221	0.186209	0.188187	0.18794	7.07457	7.05018
TNFSF15	0.187954	1.42332	0.841584	2.40718	0.205016	0.188063	0.187954	3.71849	3.77294
ICAM1	0.188146	1.10656	0.951667	1.28667	0.192975	0.187864	0.188146	5.43519	5.6652
IKBKE	0.189997	1.55545	0.803412	3.01143	0.19293	0.189985	0.189997	4.79945	4.81542
IL1B	0.192349	1.07589	0.963846	1.20095	0.198891	0.192148	0.192349	5.97187	6.24264
RORA	0.194009	0.893301	0.753444	1.05912	0.1931	0.194111	0.194009	6.42118	6.43688
RELB	0.194997	1.26179	0.887678	1.79356	0.20575	0.195775	0.194997	4.89799	4.97282
FGR	0.19501	1.1103	0.947797	1.30065	0.200139	0.194883	0.19501	5.57052	5.72702
GDF11	0.195188	0.727155	0.449017	1.17758	0.191573	0.195053	0.195188	5.04213	5.05682
PIK3R1	0.195761	0.911528	0.792177	1.04886	0.201527	0.19607	0.195761	8.55191	8.38323
SPP1	0.195961	1.08853	0.9572	1.23788	0.173312	0.196169	0.195961	12.8818	12.6348
FYN	0.196379	0.922111	0.815373	1.04282	0.208679	0.196285	0.196379	10.2205	9.89981
SHC2	0.196751	0.889542	0.744705	1.06255	0.198211	0.196608	0.196751	6.28757	6.21789
MTNR1A	0.197277	1.82899	0.730498	4.57935	0.203878	0.198391	0.197277	4.0948	4.10938
IRF1	0.198583	1.10395	0.949446	1.2836	0.20254	0.198538	0.198583	6.32262	6.46829
NFAT5	0.200872	0.883063	0.729849	1.06844	0.20116	0.200707	0.200872	6.62793	6.62373
DES	0.20139	1.36344	0.847407	2.1937	0.216173	0.202771	0.20139	4.62019	4.66356
MUC4	0.203143	0.824173	0.6119	1.11008	0.165107	0.199417	0.203143	3.89533	4.00293
IL12RB1	0.203369	0.655485	0.341913	1.25664	0.199865	0.203379	0.203369	4.30426	4.31976
SH3BP2	0.204694	1.22308	0.895994	1.66958	0.209349	0.204726	0.204694	5.47064	5.53391
FGFR1	0.205258	1.23137	0.892344	1.69919	0.207718	0.205121	0.205258	5.86315	5.8822
IL2RA	0.205548	1.12958	0.935376	1.36411	0.221323	0.204793	0.205548	4.22282	4.43922
NRG1	0.206498	1.5146	0.795357	2.88425	0.221229	0.20676	0.206498	4.12426	4.17044
AVPR2	0.207306	0.535837	0.203176	1.41316	0.198784	0.20722	0.207306	4.08384	4.11293
PDIA3	0.208106	1.14534	0.9272	1.41479	0.204383	0.208343	0.208106	10.1893	10.1181
IFI30	0.208924	1.07594	0.95985	1.20608	0.208283	0.208866	0.208924	9.54242	9.43788
PLXNA1	0.209097	1.19554	0.904758	1.57977	0.213937	0.209718	0.209097	6.79672	6.79451
IL21	0.20961	1.84266	0.709208	4.78758	0.216456	0.21009	0.20961	3.934	3.94386
BMP6	0.20967	1.14775	0.92543	1.42347	0.223533	0.209332	0.20967	4.89472	5.04253
CTSS	0.209698	1.0808	0.957235	1.22032	0.211717	0.209662	0.209698	7.20778	7.18351
SCG2	0.209877	1.05295	0.971366	1.14138	0.205357	0.209823	0.209877	9.39715	9.08346
OSGIN1	0.210573	1.3291	0.851394	2.07484	0.219305	0.21062	0.210573	4.28144	4.34493
PLXNB2	0.211799	1.24818	0.881356	1.76769	0.210005	0.211758	0.211799	6.55261	6.5401
PRKCA	0.211996	1.29208	0.864019	1.93223	0.212539	0.211955	0.211996	5.92422	5.92936
PDCD1	0.212072	0.639215	0.316513	1.29093	0.209317	0.212286	0.212072	4.23322	4.24485
NR2E1	0.212179	1.05048	0.972272	1.13498	0.208116	0.211823	0.212179	7.60264	7.09107
VAV1	0.212246	1.18107	0.909314	1.53405	0.217358	0.212104	0.212246	5.01726	5.13789
ANGPTL2	0.21307	0.912718	0.790505	1.05383	0.211968	0.213041	0.21307	6.88655	6.89764
CMTM6	0.213224	1.18112	0.908784	1.53507	0.212659	0.214209	0.213224	10.0735	10.0445
THRA	0.213294	0.878621	0.716636	1.07722	0.210641	0.213234	0.213294	5.96221	5.99688
NRP1	0.213639	1.13578	0.929287	1.38816	0.217651	0.213403	0.213639	5.48818	5.63445
NR2F2	0.214917	1.07766	0.957518	1.21288	0.214349	0.214747	0.214917	7.07044	7.05678
CCL23	0.218258	0.722488	0.430623	1.21217	0.180099	0.214887	0.218258	3.97349	4.01278
THPO	0.220846	0.482113	0.149933	1.55024	0.218887	0.220974	0.220846	4.08857	4.09807
JUN	0.220863	0.893719	0.746579	1.06986	0.225459	0.221143	0.220863	8.30773	8.22788
RASGRP1	0.221112	0.935131	0.839876	1.04119	0.222001	0.220957	0.221112	6.65898	6.67892
OAS1	0.222092	1.07698	0.956107	1.21314	0.226737	0.222124	0.222092	5.9591	6.16416
AKT2	0.22248	0.565872	0.226694	1.41253	0.218752	0.222783	0.22248	4.15153	4.15863
TBK1	0.223736	1.16663	0.910139	1.4954	0.223118	0.223937	0.223736	7.10494	7.07843
PMP2	0.224748	0.965968	0.913451	1.0215	0.240327	0.223681	0.224748	11.9631	11.2643
CCR10	0.22561	0.730509	0.439585	1.21397	0.220737	0.225765	0.22561	4.42358	4.45189
APOD	0.226094	1.04517	0.973015	1.12268	0.222765	0.225942	0.226094	9.50471	9.22919
VDR	0.227157	1.31648	0.8426	2.05686	0.233917	0.226904	0.227157	4.49444	4.56558
CANX	0.227671	1.14058	0.921121	1.41231	0.226059	0.228118	0.227671	10.0354	10.0367
KIAA0368	0.22791	1.14666	0.917961	1.43233	0.225953	0.227875	0.22791	6.93359	6.89739
PSMD14	0.228865	1.23549	0.875484	1.74353	0.221684	0.230746	0.228865	10.6443	10.6359
FCGR3B	0.229402	1.10342	0.939816	1.2955	0.232615	0.229313	0.229402	5.79537	5.92697
IL5RA	0.229906	0.468865	0.136156	1.61457	0.222537	0.229934	0.229906	4.06469	4.08852
SORT1	0.230713	1.18659	0.897009	1.56965	0.231162	0.230771	0.230713	6.18904	6.19903
PRL	0.231797	0.883651	0.721487	1.08226	0.176567	0.223716	0.231797	3.89203	4.02201
FGF17	0.234533	0.670008	0.346203	1.29667	0.227455	0.234474	0.234533	4.23068	4.25072
BMPR2	0.235035	0.861364	0.673304	1.10195	0.23715	0.235007	0.235035	6.55229	6.52287
IL1R2	0.236957	1.07099	0.955921	1.19991	0.244941	0.236738	0.236957	4.93042	5.23475
VAV2	0.237108	0.614418	0.274014	1.3777	0.231058	0.2372	0.237108	4.46507	4.49952
IL21R	0.238184	1.22375	0.87494	1.71163	0.249139	0.238147	0.238184	4.35408	4.45614
PDGFA	0.239135	1.0647	0.959163	1.18186	0.237488	0.238904	0.239135	7.62177	7.53104
ROBO1	0.239487	1.09496	0.941349	1.27364	0.235408	0.239468	0.239487	9.34691	9.1673
NFATC4	0.239617	0.677257	0.353726	1.2967	0.237158	0.239588	0.239617	4.52366	4.55448
FSHR	0.239793	0.562054	0.215067	1.46887	0.233876	0.239944	0.239793	3.80314	3.83314
GDNF	0.239831	1.83087	0.667858	5.01914	0.245573	0.240152	0.239831	4.30035	4.318
LTBP4	0.242564	0.882072	0.714667	1.08869	0.232271	0.242415	0.242564	4.72405	4.90234
FGF23	0.243178	0.666893	0.337739	1.31684	0.240351	0.243165	0.243178	4.58803	4.59423
CXCL11	0.243416	1.06715	0.956752	1.1903	0.253874	0.242848	0.243416	4.08169	4.61248
ADM	0.243769	1.04838	0.968315	1.13507	0.238945	0.243529	0.243769	9.16127	8.90456
TNFRSF21	0.244134	0.922635	0.805719	1.05652	0.248054	0.244116	0.244134	8.3208	8.21099
FABP3	0.244236	1.15458	0.906473	1.4706	0.252059	0.244117	0.244236	5.03917	5.17796
CSF2	0.244778	0.608546	0.263518	1.40532	0.239564	0.244983	0.244778	4.1087	4.12502
BTC	0.245892	1.40302	0.791887	2.4858	0.254144	0.245875	0.245892	3.71076	3.77006
KIR3DL2	0.248812	0.541266	0.190693	1.53634	0.239762	0.249244	0.248812	3.86831	3.89376
GBP2	0.248973	0.92196	0.803007	1.05854	0.248719	0.248886	0.248973	7.7326	7.70011
CMKLR1	0.250015	1.24674	0.856227	1.81535	0.256749	0.250082	0.250015	4.55876	4.64204
OXTR	0.250529	1.05601	0.96227	1.15889	0.253263	0.250307	0.250529	6.13057	6.36606
SYK	0.250621	1.09913	0.935444	1.29146	0.252717	0.250452	0.250621	6.34061	6.44052
LYN	0.250658	1.09703	0.936694	1.28482	0.249892	0.250541	0.250658	7.69123	7.58723
PDGFB	0.25121	0.491359	0.145969	1.65401	0.251313	0.251206	0.25121	4.60257	4.5971
NMBR	0.25148	0.626814	0.282112	1.39269	0.244171	0.252235	0.25148	3.87368	3.89613
PRLR	0.251533	0.528778	0.177935	1.5714	0.234386	0.253102	0.251533	3.96177	3.99199
SH2D1A	0.251541	0.746484	0.452865	1.23047	0.211708	0.249484	0.251541	3.96944	4.02924
TGFB3	0.251973	1.11493	0.925573	1.34303	0.253246	0.251934	0.251973	6.24326	6.27274
LGR4	0.25217	1.07808	0.947907	1.22612	0.252385	0.252117	0.25217	6.60516	6.61254
PSMD1	0.254491	1.1768	0.889395	1.55707	0.249885	0.254835	0.254491	9.23942	9.16524
MIA	0.254822	1.10109	0.932902	1.29961	0.273869	0.254635	0.254822	4.72455	4.96534
CDK4	0.257253	1.06796	0.953132	1.19663	0.264368	0.257251	0.257253	9.9847	10.2649
FGF9	0.258283	0.921075	0.798713	1.06218	0.251233	0.258104	0.258283	4.77868	5.05504
PSMC5	0.260477	1.18376	0.882375	1.5881	0.251544	0.260604	0.260477	9.76535	9.67572
IL4R	0.26061	1.10795	0.92673	1.32461	0.266595	0.26053	0.26061	5.8769	5.98003
CALCRL	0.265538	0.936029	0.833198	1.05155	0.261936	0.265272	0.265538	5.7096	5.88087
TNFRSF11A	0.266356	1.19955	0.870323	1.65331	0.275356	0.266383	0.266356	4.43013	4.55417
CSF2RB	0.267064	1.09062	0.935717	1.27116	0.272115	0.266887	0.267064	5.38424	5.53074
SEMA3G	0.268442	0.888633	0.720951	1.09531	0.252494	0.267818	0.268442	4.27679	4.45651
NRG2	0.270249	1.25961	0.83568	1.8986	0.273284	0.270243	0.270249	4.72647	4.74823
CSH1	0.270915	1.31068	0.809703	2.12161	0.280661	0.27129	0.270915	4.08905	4.13477
SEMA4A	0.273682	1.17962	0.877575	1.58563	0.279257	0.273731	0.273682	5.07241	5.17046
RXRA	0.27403	0.822179	0.578894	1.1677	0.272527	0.274062	0.27403	6.07722	6.07966
SEMA4D	0.274507	1.12064	0.913571	1.37465	0.276683	0.274406	0.274507	6.01335	6.05213
BDNF	0.274856	1.07579	0.943582	1.22652	0.283075	0.274481	0.274856	4.54762	4.9058
CHGA	0.276038	1.06971	0.947561	1.2076	0.280095	0.275823	0.276038	5.03885	5.23513
C5AR1	0.278881	1.06585	0.949652	1.19627	0.280387	0.278693	0.278881	6.43102	6.51028
FGFR4	0.280106	0.782332	0.50111	1.22137	0.256102	0.279086	0.280106	4.14879	4.20106
ANGPT1	0.280397	1.05803	0.955031	1.17213	0.28121	0.280169	0.280397	6.35653	6.38874
CCL22	0.281546	0.698035	0.362845	1.34287	0.277782	0.281703	0.281546	4.87638	4.89857
SOD1	0.281931	1.21499	0.852156	1.73232	0.281225	0.282071	0.281931	11.2357	11.223
PLUNC	0.282527	0.879393	0.695638	1.11169	0.233224	0.275563	0.282527	4.0527	4.09826
CYBB	0.283993	1.08857	0.932035	1.2714	0.285501	0.283903	0.283993	6.86702	6.89249
GIPR	0.284301	0.685284	0.343105	1.36872	0.277562	0.28467	0.284301	4.52235	4.55806
PSMD3	0.284456	1.17582	0.874051	1.58179	0.282224	0.284737	0.284456	7.32063	7.2901
NR0B2	0.284901	0.760648	0.460697	1.25589	0.271455	0.285289	0.284901	4.70065	4.75626
UCN	0.286074	0.873451	0.681205	1.11995	0.281122	0.285942	0.286074	4.83675	4.90479
PLAU	0.286508	1.05987	0.952393	1.17947	0.290336	0.286334	0.286508	5.82691	6.0035
NRTN	0.287425	0.688758	0.346508	1.36905	0.278822	0.28777	0.287425	3.6005	3.64097
CBL	0.287887	0.732462	0.412496	1.30062	0.284395	0.287998	0.287887	4.35689	4.3729
PENK	0.288059	1.0704	0.944145	1.21353	0.298693	0.287878	0.288059	4.92166	5.25808
FAM3C	0.288659	1.11152	0.914325	1.35125	0.281023	0.288992	0.288659	10.2353	10.1304
ADRM1	0.290209	1.13667	0.896472	1.44123	0.297237	0.291418	0.290209	8.40526	8.33638
MCHR1	0.290937	1.18552	0.86445	1.62585	0.302182	0.290877	0.290937	4.07825	4.17495
OGN	0.291094	1.08502	0.932499	1.26248	0.311976	0.290299	0.291094	3.74582	4.02941
TGFA	0.291182	1.22179	0.842279	1.77231	0.302498	0.291631	0.291182	4.67799	4.73079
GKN1	0.292566	0.659841	0.30423	1.43112	0.292435	0.29265	0.292566	4.4843	4.49017
MPO	0.29332	0.548	0.178476	1.68259	0.291044	0.293382	0.29332	4.11234	4.12074
CECR1	0.294579	1.06841	0.944059	1.20914	0.292781	0.294428	0.294579	7.79109	7.77282
CD40	0.294879	1.18657	0.861552	1.6342	0.306292	0.294537	0.294879	4.87819	5.00226
AVP	0.295481	0.664427	0.308894	1.42917	0.290366	0.29543	0.295481	4.07348	4.1139
RNASE3	0.296687	1.16141	0.876869	1.53827	0.303443	0.296568	0.296687	4.71047	4.84784
TRPC4AP	0.297699	1.16937	0.871085	1.5698	0.300115	0.297526	0.297699	6.47032	6.52621
GPER	0.298263	0.797872	0.521372	1.22101	0.293455	0.298356	0.298263	4.72535	4.74533
TLR2	0.3019	1.07461	0.937394	1.2319	0.299761	0.30188	0.3019	6.85453	6.81971
TNFSF9	0.302054	1.39297	0.742298	2.61401	0.310199	0.302911	0.302054	4.55445	4.57103
NFATC1	0.302481	0.637186	0.27053	1.50078	0.300736	0.30256	0.302481	4.6146	4.62437
CCK	0.303073	1.04497	0.961052	1.13622	0.309524	0.302839	0.303073	5.01912	5.6662
CD3G	0.303349	0.833501	0.589243	1.17901	0.284155	0.303233	0.303349	4.04498	4.12411
LCP2	0.30349	1.08603	0.928051	1.2709	0.30394	0.303456	0.30349	6.4964	6.49017
CX3CL1	0.303572	0.901367	0.739581	1.09855	0.299553	0.303928	0.303572	6.41516	6.42381
S100B	0.304382	1.04558	0.960326	1.1384	0.291997	0.304019	0.304382	10.9893	10.5464
IL1RL1	0.304646	0.783189	0.491161	1.24885	0.283191	0.304242	0.304646	4.41794	4.44785
ANGPTL3	0.304914	0.679132	0.324281	1.42228	0.291259	0.306672	0.304914	3.84668	3.88081
IL7R	0.305198	1.06392	0.945089	1.19769	0.316256	0.304958	0.305198	5.19096	5.47068
BMP15	0.305626	0.635264	0.266665	1.51336	0.30511	0.305697	0.305626	4.5755	4.58248
ACVR1B	0.306447	0.582352	0.206622	1.64133	0.303892	0.306423	0.306447	5.04536	5.0498
GHR	0.306891	0.92844	0.80519	1.07055	0.302473	0.306697	0.306891	4.79665	5.02658
MAP3K8	0.309648	1.07369	0.93607	1.23154	0.315016	0.309472	0.309648	4.97168	5.17742
GDF2	0.310367	0.692031	0.339813	1.40932	0.30781	0.310277	0.310367	4.1679	4.17845
CD1C	0.311391	0.821943	0.562293	1.20149	0.28836	0.310787	0.311391	4.35471	4.43046
TANK	0.31176	1.12693	0.894004	1.42055	0.308661	0.31174	0.31176	7.36665	7.32053
MSR1	0.311871	1.13497	0.888016	1.4506	0.320769	0.311821	0.311871	4.72355	4.79277
SSTR5	0.313984	0.720386	0.380461	1.36402	0.306985	0.314295	0.313984	4.28828	4.3257
HMGB1	0.314612	0.842258	0.602744	1.17695	0.317199	0.314834	0.314612	11.5184	11.5085
TNFSF12	0.316483	1.15578	0.87067	1.53425	0.312904	0.316596	0.316483	5.83291	5.80531
CD14	0.319086	1.05227	0.951914	1.16321	0.313887	0.319301	0.319086	9.77847	9.6705
OASL	0.319615	1.09162	0.918539	1.29731	0.329854	0.319392	0.319615	4.79345	5.02222
INSL3	0.32174	1.82733	0.554557	6.02128	0.325943	0.321774	0.32174	3.89196	3.90818
IL2	0.322753	0.783092	0.482321	1.27142	0.315761	0.322812	0.322753	3.84295	3.91465
CD8B	0.324323	0.824648	0.562035	1.20997	0.285852	0.321456	0.324323	4.04886	4.10154
NR1H3	0.32531	1.11757	0.895534	1.39465	0.328173	0.325379	0.32531	5.89922	5.92208
XCL1	0.3277	1.57797	0.633003	3.93361	0.333062	0.327724	0.3277	3.8279	3.8554
CER1	0.329266	0.688313	0.325011	1.45772	0.325682	0.3293	0.329266	4.5009	4.5215
PDYN	0.330608	1.06824	0.93522	1.22018	0.339474	0.33024	0.330608	4.33578	4.72909
TNFRSF4	0.330608	0.768778	0.452624	1.30576	0.327096	0.330649	0.330608	4.31782	4.34983
PAEP	0.331281	1.18192	0.843629	1.65585	0.36446	0.329469	0.331281	3.83551	3.90197
CD86	0.331902	1.08778	0.917759	1.2893	0.333008	0.331838	0.331902	5.93711	5.9849
PTGER3	0.333302	0.43528	0.0807187	2.34727	0.327673	0.333491	0.333302	4.02278	4.04021
F2R	0.333521	0.935311	0.816754	1.07108	0.337038	0.3336	0.333521	7.31074	7.23922
ZYX	0.333734	1.0695	0.933283	1.22559	0.333399	0.333712	0.333734	8.27559	8.26291
PGRMC2	0.334847	1.10442	0.902548	1.35145	0.334859	0.334746	0.334847	7.28495	7.26973
DEFB4	0.335908	1.17962	0.842594	1.65145	0.375459	0.335652	0.335908	4.41383	4.46839
LRP1	0.336584	1.0804	0.922746	1.265	0.338141	0.33667	0.336584	7.00832	7.0458
MPL	0.337147	1.78643	0.546293	5.84182	0.340443	0.337108	0.337147	4.00393	4.01696
FLT1	0.338282	0.826434	0.559433	1.22087	0.331578	0.338388	0.338282	4.595	4.64877
KLRK1	0.338814	0.922425	0.781759	1.0884	0.326374	0.338776	0.338814	4.43348	4.75035
MC2R	0.339492	1.78127	0.544808	5.82392	0.344571	0.339584	0.339492	4.18725	4.19684
PYY	0.339582	0.677446	0.30463	1.50653	0.330708	0.340583	0.339582	3.90149	3.92576
KIR2DS4	0.341454	0.671891	0.296129	1.52446	0.339774	0.341399	0.341454	4.03179	4.0404
HMOX1	0.341859	1.05248	0.947122	1.16957	0.343184	0.341811	0.341859	8.58645	8.55326
IFNA1	0.343463	1.5638	0.620066	3.94391	0.350434	0.343667	0.343463	3.64245	3.65903
IL17RB	0.34959	1.05925	0.938894	1.19504	0.348256	0.349578	0.34959	7.51785	7.34595
ALB	0.350039	0.867898	0.64479	1.1682	0.282584	0.338358	0.350039	3.74959	3.79765
RABEP1	0.350124	1.14383	0.862858	1.51629	0.354746	0.35021	0.350124	5.2569	5.28675
LTBP2	0.350402	1.0567	0.941193	1.18639	0.355893	0.35025	0.350402	6.44834	6.64937
TRHR	0.350779	0.652292	0.265871	1.60034	0.343585	0.351079	0.350779	3.77473	3.80634
TGFBR2	0.35107	1.09136	0.908173	1.31149	0.354271	0.351071	0.35107	6.13423	6.15422
LANCL1	0.351116	1.12081	0.88189	1.42447	0.349715	0.351259	0.351116	7.6827	7.70532
SCYE1	0.352656	1.12199	0.88019	1.43021	0.348681	0.352698	0.352656	8.17666	8.06252
SLIT1	0.354728	0.921411	0.774768	1.09581	0.352158	0.354583	0.354728	5.76598	5.84221
POMC	0.354739	0.736899	0.386006	1.40677	0.35068	0.354787	0.354739	3.90549	3.93164
SEMA3B	0.358361	1.21256	0.80369	1.82945	0.360049	0.358319	0.358361	4.60978	4.62092
AQP9	0.360996	1.05341	0.942129	1.17784	0.366492	0.360813	0.360996	5.52411	5.78821
PTHLH	0.361187	1.09006	0.905869	1.3117	0.381174	0.361037	0.361187	4.54461	4.73832
ADCYAP1R1	0.361411	0.869445	0.643822	1.17414	0.35208	0.361683	0.361411	4.36401	4.51282
S100P	0.361421	1.04202	0.953868	1.13831	0.377584	0.360648	0.361421	4.44821	4.90258
APOBEC3A	0.361845	1.15748	0.845273	1.585	0.379334	0.361776	0.361845	4.35611	4.47472
LILRB3	0.362383	1.162	0.841186	1.60518	0.365975	0.36241	0.362383	5.76075	5.80671
PTGER2	0.362586	1.25605	0.768897	2.05187	0.373723	0.362946	0.362586	4.64436	4.68413
CBLB	0.362687	0.829031	0.553652	1.24138	0.359327	0.362707	0.362687	5.31867	5.3413
IL19	0.36686	0.687498	0.304664	1.55139	0.362859	0.366959	0.36686	4.40876	4.44676
HNF4A	0.367381	0.623314	0.223009	1.74217	0.362941	0.367426	0.367381	4.17009	4.18599
SST	0.367658	1.04549	0.949041	1.15175	0.374623	0.367439	0.367658	4.91641	5.46038
HSPA2	0.368594	1.05078	0.943234	1.17058	0.366927	0.368526	0.368594	8.21542	8.06543
MIF	0.368765	1.10461	0.88917	1.37225	0.364444	0.369172	0.368765	11.3099	11.2761
DUOX2	0.36984	0.716628	0.345961	1.48443	0.362188	0.369902	0.36984	3.80648	3.83899
TNFSF8	0.369967	1.3128	0.724102	2.38009	0.372289	0.369856	0.369967	4.25474	4.26488
INHA	0.370049	0.734266	0.373713	1.44268	0.367616	0.370087	0.370049	4.11859	4.14603
MARCO	0.370705	1.05737	0.935797	1.19474	0.38353	0.370257	0.370705	4.40053	4.75676
REG1A	0.372225	0.880499	0.665774	1.16448	0.343812	0.370448	0.372225	3.97245	4.0905
TRIM22	0.373335	1.05667	0.935908	1.19302	0.368807	0.373355	0.373335	9.12717	8.83011
LEPR	0.374175	1.11786	0.874322	1.42923	0.387382	0.373923	0.374175	4.43585	4.547
PTH2R	0.375074	1.09319	0.897826	1.33107	0.39059	0.374548	0.375074	3.84736	4.05488
UTS2	0.375245	1.2896	0.735024	2.26261	0.396248	0.375651	0.375245	3.88889	3.95451
CD40LG	0.375984	1.38211	0.675154	2.82932	0.386036	0.376874	0.375984	4.14645	4.16529
IL15RA	0.377431	1.10642	0.883877	1.385	0.383271	0.377315	0.377431	4.83594	4.97383
IL8RA	0.378966	0.771909	0.433604	1.37416	0.379351	0.378991	0.378966	4.71075	4.71981
HTR3A	0.379133	1.15785	0.835219	1.60512	0.428828	0.37648	0.379133	3.89465	3.94943
GHRH	0.379361	0.67009	0.274463	1.636	0.376783	0.379393	0.379361	3.89654	3.91824
PSME2	0.380029	1.11315	0.876224	1.41413	0.379602	0.37993	0.380029	9.53212	9.54701
NEDD4	0.380764	1.08786	0.901135	1.31328	0.383391	0.380672	0.380764	5.54074	5.68207
PSMD11	0.381161	1.1071	0.881646	1.39022	0.379795	0.381311	0.381161	8.64819	8.57894
GZMB	0.381627	1.07995	0.909014	1.28304	0.398445	0.381252	0.381627	3.99567	4.24262
C5	0.382945	1.08592	0.902359	1.30683	0.389085	0.382907	0.382945	5.734	5.85417
FGF1	0.383063	1.06127	0.92853	1.21298	0.385206	0.382978	0.383063	6.06691	6.0792
GNRHR	0.384038	0.547474	0.141015	2.1255	0.382338	0.383985	0.384038	3.85171	3.8594
PPY	0.384204	1.29939	0.720368	2.34383	0.412972	0.38655	0.384204	3.60936	3.65053
HSP90AB1	0.385409	1.09839	0.888637	1.35765	0.385889	0.38566	0.385409	10.2501	10.2163
LTB4R	0.386744	0.726627	0.352581	1.49749	0.380819	0.386867	0.386744	4.19102	4.22922
IL32	0.388053	1.062	0.926405	1.21745	0.391031	0.387918	0.388053	5.83893	5.9334
ADRB1	0.388226	0.713413	0.331284	1.53632	0.381161	0.38858	0.388226	3.94447	3.95578
ISG15	0.389612	1.04674	0.94328	1.16156	0.391528	0.389507	0.389612	8.65308	8.8627
CHGB	0.390168	1.04816	0.941529	1.16687	0.395368	0.390231	0.390168	5.39082	5.5465
ANGPT4	0.390969	1.38703	0.656844	2.92892	0.394627	0.391021	0.390969	4.34723	4.36716
GHSR	0.391252	0.616391	0.203916	1.8632	0.387641	0.391233	0.391252	3.74275	3.75789
CX3CR1	0.391884	0.964597	0.888201	1.04756	0.396591	0.391789	0.391884	9.38081	8.99475
LTB	0.391991	1.14484	0.839921	1.56046	0.403222	0.391806	0.391991	4.57001	4.66077
PSME3	0.392172	1.11246	0.8715	1.42005	0.390108	0.39228	0.392172	7.39334	7.34332
INHBB	0.39371	1.06204	0.924845	1.21959	0.390845	0.393692	0.39371	7.27467	7.10012
PTAFR	0.39482	1.11969	0.862993	1.45274	0.39698	0.394771	0.39482	5.1847	5.22135
FGF2	0.397084	1.08911	0.893869	1.32698	0.397707	0.396996	0.397084	6.08137	6.10114
NR2C2	0.397559	0.856064	0.597227	1.22708	0.393189	0.397469	0.397559	4.79715	4.85583
VIM	0.397604	0.939155	0.812027	1.08619	0.419291	0.398206	0.397604	13.0588	12.8629
PLTP	0.398291	1.04668	0.941544	1.16355	0.396228	0.398312	0.398291	9.34719	9.21437
IL8	0.39842	1.03356	0.957332	1.11586	0.39887	0.398292	0.39842	6.90012	6.94445
CD81	0.399675	1.12057	0.859773	1.46048	0.397125	0.399769	0.399675	11.4524	11.3869
IL18RAP	0.400111	1.15021	0.83024	1.59351	0.407073	0.400086	0.400111	4.60594	4.70581
PLXND1	0.402886	1.08037	0.901384	1.29489	0.404016	0.402929	0.402886	6.75141	6.76752
PSMD6	0.403569	1.12397	0.854393	1.4786	0.402241	0.404572	0.403569	10.1224	10.069
BMP8A	0.405987	0.606399	0.186366	1.97311	0.404113	0.406225	0.405987	4.36708	4.36975
INHBE	0.407138	0.861897	0.606519	1.2248	0.380579	0.406986	0.407138	3.95961	4.04004
CRIM1	0.407492	1.07057	0.911049	1.25801	0.407104	0.407442	0.407492	7.06621	7.11252
IL12B	0.408028	0.712308	0.318897	1.59105	0.404015	0.408007	0.408028	3.57382	3.5917
RNASEL	0.408997	0.838533	0.55204	1.27371	0.407457	0.409008	0.408997	5.31631	5.34386
SKIV2L	0.410903	1.1314	0.842991	1.51848	0.412221	0.410904	0.410903	6.82864	6.83504
TDGF1	0.411362	0.892348	0.680013	1.17099	0.381297	0.410111	0.411362	4.38803	4.45779
GPR17	0.411531	1.03215	0.957066	1.11313	0.416293	0.411322	0.411531	4.63798	5.56927
OLR1	0.411628	1.04745	0.937711	1.17004	0.413178	0.411515	0.411628	6.06578	6.19485
NPFF	0.412766	1.19483	0.780393	1.82935	0.419038	0.412906	0.412766	4.63561	4.69735
AMH	0.413747	1.17423	0.79888	1.72594	0.417005	0.41366	0.413747	4.29752	4.34347
MAP2K1	0.413823	1.14753	0.824945	1.59625	0.413535	0.413892	0.413823	8.14464	8.1513
BCL10	0.414004	1.1242	0.848885	1.48882	0.412942	0.414035	0.414004	7.65948	7.61299
FGF6	0.414691	0.730589	0.343632	1.55329	0.411508	0.414776	0.414691	4.56022	4.56456
NLRX1	0.415642	1.1253	0.846885	1.49525	0.415621	0.41562	0.415642	6.11522	6.09973
TK2	0.415648	1.14241	0.829077	1.57417	0.416534	0.415699	0.415648	6.15227	6.16442
LMBR1L	0.416746	1.15772	0.813011	1.64858	0.416253	0.416697	0.416746	5.81688	5.81917
GRP	0.416756	1.10917	0.863764	1.42429	0.432215	0.416432	0.416756	4.00193	4.13607
AGTR1	0.416907	1.12166	0.850117	1.47994	0.426934	0.4166	0.416907	4.10626	4.23421
SEMG1	0.417742	0.677627	0.264369	1.73688	0.410129	0.418004	0.417742	3.72001	3.73529
FOS	0.418804	0.95515	0.854596	1.06754	0.419261	0.418826	0.418804	9.02445	8.93595
S100A10	0.418853	1.05858	0.922104	1.21526	0.413748	0.418746	0.418853	11.5656	11.3282
NCR1	0.419306	0.692969	0.284548	1.68761	0.414293	0.419346	0.419306	4.08669	4.10475
PDGFRA	0.419953	0.960579	0.871134	1.05921	0.418856	0.420049	0.419953	7.53931	7.58005
STAT3	0.420195	1.09844	0.874244	1.38012	0.416215	0.420325	0.420195	9.48887	9.41178
AGER	0.420684	0.90664	0.714217	1.15091	0.385925	0.416841	0.420684	4.17804	4.22529
ULBP1	0.422544	0.733369	0.343716	1.56476	0.420524	0.422589	0.422544	4.14648	4.15383
IL10RA	0.422898	1.05332	0.927656	1.196	0.423055	0.42281	0.422898	6.57006	6.54498
CSH2	0.423425	1.31692	0.671155	2.58404	0.426416	0.423395	0.423425	4.14583	4.16808
TRH	0.423767	1.06246	0.915886	1.23249	0.431039	0.423537	0.423767	4.64841	5.02462
CCL17	0.425224	0.738788	0.35103	1.55487	0.423408	0.425235	0.425224	4.15078	4.16551
HAMP	0.426032	1.03538	0.950423	1.12794	0.426453	0.425974	0.426032	7.10384	7.16869
PLCG1	0.426064	1.11966	0.847641	1.47898	0.427491	0.426039	0.426064	6.54786	6.5471
S100A12	0.429116	1.07498	0.898605	1.28596	0.437433	0.428935	0.429116	4.83072	5.05363
PRTN3	0.429197	0.746661	0.361888	1.54054	0.426574	0.429175	0.429197	4.09543	4.13159
AGTR2	0.429924	0.858136	0.586908	1.25471	0.395978	0.427093	0.429924	3.72682	3.77486
FASLG	0.430058	1.41187	0.599423	3.32547	0.436033	0.430271	0.430058	4.24754	4.27194
PTPRC	0.430252	1.05517	0.92335	1.20582	0.430609	0.430223	0.430252	6.97002	6.99123
MAP3K14	0.430561	1.10319	0.864175	1.4083	0.433161	0.430492	0.430561	5.46106	5.52262
INS	0.430791	0.777646	0.41598	1.45376	0.429057	0.430738	0.430791	4.06283	4.08984
IFITM1	0.431517	1.04457	0.937025	1.16446	0.43109	0.431498	0.431517	8.82628	8.84353
TNFRSF10D	0.432297	1.32977	0.652892	2.70838	0.440756	0.432955	0.432297	3.74494	3.761
CREB1	0.433345	1.102	0.864289	1.40509	0.433107	0.433332	0.433345	6.89235	6.88368
FPR1	0.433601	1.09264	0.875329	1.36389	0.433835	0.433509	0.433601	6.12643	6.14644
PSME1	0.43494	0.914251	0.730008	1.14499	0.436035	0.434961	0.43494	9.70867	9.68763
LGMN	0.436984	0.935739	0.791445	1.10634	0.436442	0.437039	0.436984	8.27722	8.29451
CKLF	0.437037	1.08811	0.879411	1.34634	0.436046	0.437202	0.437037	7.73483	7.71955
ADIPOR1	0.437581	1.08939	0.877607	1.35229	0.438724	0.438025	0.437581	8.08803	8.00181
MAPK3	0.437871	0.854721	0.57489	1.27076	0.436452	0.437849	0.437871	6.45367	6.47718
SLIT2	0.438668	1.04197	0.939	1.15624	0.444496	0.438494	0.438668	5.16131	5.54814
SEMA3D	0.439325	0.716604	0.30796	1.6675	0.433959	0.439404	0.439325	3.69954	3.72849
NCR2	0.441599	0.674739	0.247704	1.83797	0.436997	0.442004	0.441599	4.25408	4.26365
AR	0.44168	1.08031	0.887328	1.31526	0.444083	0.441646	0.44168	5.23258	5.34187
TNFRSF9	0.442878	0.756467	0.370846	1.54307	0.435053	0.442982	0.442878	3.90916	3.95494
ZAP70	0.444527	0.834381	0.524546	1.32723	0.421445	0.444041	0.444527	4.00401	4.02542
RXFP3	0.444661	0.727294	0.321441	1.64558	0.441168	0.444746	0.444661	3.76653	3.77487
RFXAP	0.444948	0.834923	0.525536	1.32645	0.439941	0.44518	0.444948	4.40782	4.42118
PTGER4	0.444954	1.09544	0.866985	1.38408	0.449649	0.444949	0.444954	4.93178	5.02244
TNC	0.447102	1.03985	0.940192	1.15008	0.442704	0.447112	0.447102	10.4458	10.1713
PSMB8	0.447353	1.06447	0.906028	1.25063	0.446108	0.447377	0.447353	8.57516	8.49611
NDP	0.447495	0.964808	0.879617	1.05825	0.451982	0.447423	0.447495	8.49232	8.1467
IAPP	0.447551	0.874755	0.619327	1.23553	0.393586	0.442678	0.447551	4.19298	4.25266
CD72	0.448016	1.11011	0.847575	1.45395	0.453318	0.447962	0.448016	4.24981	4.3806
CHIT1	0.448131	1.10182	0.857633	1.41553	0.463123	0.447952	0.448131	4.00267	4.15841
MBL2	0.450542	0.765628	0.382593	1.53214	0.446747	0.450548	0.450542	3.80864	3.84255
TGFBR3	0.452316	0.951423	0.835555	1.08336	0.451373	0.452274	0.452316	6.90766	6.9532
GREM2	0.452437	1.19716	0.748663	1.91434	0.463757	0.453226	0.452437	4.10082	4.16692
IL6	0.45244	1.03822	0.941444	1.14495	0.457402	0.452289	0.45244	4.94766	5.46258
IL17B	0.45265	0.801627	0.450153	1.42753	0.431822	0.453494	0.45265	3.7174	3.77951
CCL15	0.453965	0.863864	0.588976	1.26705	0.443622	0.453856	0.453965	4.31136	4.3609
SLC22A17	0.454478	0.954961	0.846332	1.07753	0.458486	0.454431	0.454478	7.59255	7.45506
TIE1	0.455017	0.933051	0.777951	1.11907	0.45206	0.454965	0.455017	5.00582	5.16541
PTH	0.457564	0.675952	0.24053	1.8996	0.455442	0.457557	0.457564	3.46392	3.4823
ACO1	0.458855	1.09019	0.867507	1.37003	0.458375	0.458835	0.458855	7.06028	7.03632
GDF3	0.460498	0.885214	0.640362	1.22369	0.417636	0.455479	0.460498	4.03811	4.07607
LECT2	0.462037	1.19563	0.742709	1.92474	0.466695	0.462112	0.462037	4.07836	4.12699
NPPA	0.464018	0.944294	0.809988	1.10087	0.459441	0.463903	0.464018	5.02832	5.44017
HLA.DQA1	0.464226	1.02301	0.962543	1.08728	0.465339	0.464102	0.464226	6.45801	6.43914
CCR9	0.464722	0.797813	0.435424	1.46181	0.454501	0.465041	0.464722	4.12177	4.15557
RXRB	0.465055	0.83921	0.524355	1.34312	0.462647	0.465059	0.465055	5.53589	5.58827
CD4	0.465278	1.0609	0.90523	1.24334	0.467089	0.465263	0.465278	6.59439	6.68224
DAXX	0.467646	1.09293	0.859901	1.38912	0.468751	0.467567	0.467646	6.49115	6.5022
TNFAIP3	0.468405	1.05491	0.912984	1.21889	0.468864	0.468394	0.468405	6.7532	6.80035
NR4A1	0.473079	1.16398	0.768772	1.76236	0.47756	0.473163	0.473079	5.31337	5.36955
ACVR2B	0.473727	0.918035	0.726526	1.16002	0.469528	0.473639	0.473727	5.21089	5.33308
CCR3	0.478148	0.719585	0.289839	1.78652	0.47447	0.478203	0.478148	3.62528	3.6507
DCK	0.478803	1.07692	0.877247	1.32203	0.476863	0.478831	0.478803	8.06393	7.97615
ARG2	0.479	1.0596	0.902685	1.24378	0.482305	0.47898	0.479	5.42073	5.49666
SOCS1	0.479801	1.24673	0.676279	2.29838	0.483147	0.47985	0.479801	4.41604	4.46257
FSHB	0.480381	0.723707	0.294792	1.77668	0.476793	0.480383	0.480381	4.38966	4.41973
RAC2	0.480533	1.06727	0.89067	1.27889	0.485703	0.480451	0.480533	5.77627	5.88114
VCAM1	0.480822	0.970766	0.893904	1.05424	0.482871	0.480741	0.480822	8.81431	8.44691
PIK3R2	0.481032	1.12246	0.81399	1.54783	0.485379	0.481022	0.481032	5.12154	5.20388
CCL4	0.481204	1.03241	0.944737	1.12821	0.484085	0.481118	0.481204	5.98137	6.31339
IL1F9	0.481425	1.12999	0.804113	1.58793	0.508361	0.481557	0.481425	4.14794	4.2062
CHP	0.481527	0.892598	0.650506	1.22479	0.480853	0.481556	0.481527	7.17703	7.19025
LYZ	0.483236	1.02808	0.951486	1.11085	0.481907	0.483225	0.483236	8.22899	8.2062
IL12RB2	0.485088	1.32665	0.599972	2.93347	0.489047	0.485319	0.485088	3.80695	3.82378
CSF1	0.488659	0.808314	0.442573	1.4763	0.486449	0.488624	0.488659	4.95688	5.00389
ARAF	0.489619	1.09687	0.843805	1.42584	0.48974	0.489628	0.489619	6.83196	6.83536
FGF3	0.489827	0.874983	0.598946	1.27824	0.454006	0.488235	0.489827	4.00132	4.05088
S100A6	0.4908	1.07034	0.882157	1.29867	0.488539	0.490767	0.4908	11.1097	10.9889
NR3C2	0.49247	1.04468	0.922105	1.18354	0.492236	0.4924	0.49247	5.99751	6.02172
GSK3B	0.494083	0.930224	0.756057	1.14451	0.496013	0.494059	0.494083	7.82197	7.73655
IGHD	0.49442	1.12111	0.807678	1.55617	0.50854	0.493905	0.49442	4.27378	4.36568
NOX5	0.495692	0.760863	0.346611	1.67021	0.494681	0.495656	0.495692	4.8808	4.88982
GNRH2	0.495827	0.813446	0.449031	1.47361	0.491612	0.495863	0.495827	4.39713	4.42247
NOX1	0.496777	0.647769	0.185154	2.26625	0.492591	0.497021	0.496777	4.42546	4.44192
APOH	0.497221	0.937478	0.778054	1.12957	0.466409	0.494561	0.497221	4.08545	4.17547
PSMC4	0.499828	1.08955	0.849292	1.39777	0.497966	0.499895	0.499828	8.61075	8.57513
RHOA	0.500539	1.11206	0.816435	1.51472	0.495435	0.500746	0.500539	11.9116	11.8685
CYLD	0.500764	1.08859	0.850252	1.39375	0.501522	0.500762	0.500764	6.0577	6.0406
FIGF	0.501006	0.924241	0.734733	1.16263	0.476513	0.498954	0.501006	3.84934	3.904
AMBN	0.502089	0.867856	0.573736	1.31276	0.463964	0.499725	0.502089	4.25909	4.27804
CBLC	0.503745	1.17048	0.737841	1.8568	0.516178	0.503994	0.503745	3.87507	3.9205
CRHR2	0.504032	0.649898	0.18359	2.3006	0.502888	0.50405	0.504032	4.1319	4.13394
PTPN11	0.504455	0.914038	0.702013	1.1901	0.504422	0.504453	0.504455	6.98872	6.9629
B2M	0.506439	1.1314	0.786047	1.62848	0.503204	0.506501	0.506439	12.9132	12.8662
SRC	0.507348	1.27713	0.619678	2.63213	0.508654	0.507319	0.507348	4.73522	4.74937
RLN2	0.508343	0.888855	0.626906	1.26026	0.497872	0.508251	0.508343	3.86786	3.95335
HBEGF	0.510148	1.0807	0.857836	1.36145	0.513465	0.510137	0.510148	5.7257	5.78924
MASP2	0.51069	1.38813	0.522428	3.68835	0.512421	0.510708	0.51069	4.427	4.44019
LIF	0.511393	1.0384	0.927947	1.16199	0.515379	0.511332	0.511393	5.10774	5.40928
SLC11A1	0.511453	1.07317	0.869195	1.32502	0.513532	0.511405	0.511453	5.38682	5.43955
KRAS	0.512524	0.91634	0.705509	1.19017	0.515942	0.512665	0.512524	8.82796	8.76837
PIK3CA	0.513749	1.05342	0.901077	1.23153	0.512817	0.513722	0.513749	6.95077	6.84359
KITLG	0.51581	1.23778	0.650449	2.35546	0.522902	0.515877	0.51581	4.03998	4.07784
ESR2	0.517808	1.41218	0.496177	4.01923	0.520717	0.51785	0.517808	3.90152	3.91365
NRAS	0.518004	1.0536	0.899332	1.23434	0.517954	0.517996	0.518004	7.65917	7.62841
GFAP	0.518259	0.926262	0.73419	1.16858	0.523496	0.518229	0.518259	8.72047	8.60211
PCSK2	0.518364	1.05263	0.900905	1.2299	0.523036	0.51829	0.518364	4.41812	4.71694
SDC3	0.51869	1.03778	0.927248	1.16148	0.515148	0.518697	0.51869	9.25859	9.04389
S100A2	0.518697	1.03508	0.932178	1.14934	0.526244	0.518644	0.518697	5.19664	5.56964
NR1I2	0.520949	0.740047	0.295153	1.85554	0.516611	0.521125	0.520949	4.16772	4.19878
MLN	0.521988	0.759884	0.327871	1.76113	0.520643	0.521963	0.521988	3.96711	3.98979
HSP90AA1	0.522355	1.12656	0.781966	1.62302	0.522115	0.522373	0.522355	11.8552	11.8317
CXCL1	0.522563	1.04293	0.916846	1.18636	0.527271	0.52249	0.522563	4.69296	5.03939
CAMP	0.523777	0.891868	0.627349	1.26792	0.513234	0.52396	0.523777	4.53026	4.59171
TNFRSF1B	0.523785	1.04884	0.905824	1.21443	0.524462	0.52377	0.523785	6.47063	6.46402
ELAVL1	0.5246	1.07472	0.860777	1.34185	0.522308	0.524656	0.5246	8.46991	8.40182
NR3C1	0.524629	0.923579	0.722957	1.17987	0.526832	0.524612	0.524629	8.35923	8.27654
IL1RL2	0.524828	1.26355	0.614437	2.5984	0.526868	0.524805	0.524828	3.97643	4.00324
ORM1	0.526311	0.92736	0.734418	1.17099	0.503842	0.525011	0.526311	3.83702	3.93865
NFKBIE	0.526335	1.08718	0.83948	1.40797	0.526941	0.526291	0.526335	5.81033	5.87492
ANXA6	0.527803	1.07401	0.860489	1.34052	0.526923	0.527797	0.527803	8.03235	7.94808
ARRB1	0.528503	0.892247	0.625911	1.27191	0.518496	0.528379	0.528503	4.13631	4.19879
FGF20	0.529568	0.909344	0.676172	1.22292	0.497011	0.527824	0.529568	3.95168	4.01921
HLA.DOB	0.530008	1.1131	0.796713	1.55513	0.535161	0.529977	0.530008	4.40219	4.49426
C3AR1	0.530482	1.04578	0.909288	1.20275	0.528222	0.530536	0.530482	7.85417	7.77875
IFNA6	0.531152	0.683676	0.207961	2.2476	0.529049	0.531139	0.531152	3.8024	3.81467
C8G	0.531226	0.821264	0.443396	1.52116	0.512343	0.532605	0.531226	3.74577	3.79293
ADM2	0.532121	1.24687	0.624056	2.49125	0.534632	0.532159	0.532121	4.55781	4.59288
IL17A	0.533983	0.740117	0.286692	1.91067	0.528252	0.534076	0.533983	3.60501	3.63862
IL24	0.534485	0.783189	0.362233	1.69334	0.530334	0.53471	0.534485	4.11091	4.13495
IFNG	0.536571	0.839849	0.482848	1.4608	0.528966	0.537301	0.536571	3.84772	3.89744
ITGAV	0.537649	1.06522	0.871335	1.30225	0.534425	0.537738	0.537649	10.4073	10.3608
ILK	0.539438	1.08941	0.828722	1.4321	0.53772	0.53946	0.539438	8.60979	8.55776
IGLV2.14	0.540229	0.940212	0.771871	1.14527	0.530095	0.539887	0.540229	3.98102	4.20568
PPP3CB	0.540925	0.924887	0.720083	1.18794	0.540534	0.540901	0.540925	7.43064	7.45196
CD1A	0.541161	0.858746	0.52691	1.39957	0.532229	0.5412	0.541161	4.55846	4.59394
NR2C1	0.541731	1.1064	0.79959	1.53093	0.543045	0.541711	0.541731	5.53771	5.56495
SOCS3	0.542166	1.21506	0.649492	2.27312	0.543328	0.542123	0.542166	4.46505	4.49195
GCG	0.542272	1.15149	0.731525	1.81255	0.559056	0.542479	0.542272	3.62597	3.67338
MMP12	0.543602	1.03068	0.934917	1.13625	0.551845	0.54337	0.543602	3.86511	4.43531
ESRRA	0.546316	1.14276	0.740746	1.76296	0.54876	0.546373	0.546316	5.62528	5.67491
APOBEC3F	0.547315	1.15317	0.724962	1.83429	0.551628	0.547439	0.547315	4.1962	4.21017
HNF4G	0.549072	0.774164	0.335104	1.78849	0.546822	0.549112	0.549072	4.02607	4.04439
IL20RA	0.54946	1.08369	0.832935	1.40994	0.553911	0.549416	0.54946	4.17146	4.3179
HLA.DQB1	0.550663	1.0286	0.937617	1.12841	0.55114	0.55064	0.550663	7.62536	7.59137
TINAGL1	0.55324	1.13395	0.74839	1.71814	0.558415	0.553265	0.55324	4.59298	4.64551
BRD8	0.553442	0.842613	0.478251	1.48457	0.553437	0.553431	0.553442	6.18509	6.194
ANGPTL7	0.554964	0.831184	0.449869	1.53571	0.552468	0.55501	0.554964	4.21634	4.2571
CIITA	0.556338	0.811412	0.404452	1.62786	0.555364	0.556323	0.556338	4.3284	4.34595
GRB2	0.55891	0.922768	0.704744	1.20824	0.559115	0.559039	0.55891	8.48235	8.49167
BMP7	0.558911	1.07988	0.834555	1.39731	0.559644	0.558867	0.558911	5.45596	5.48676
EBI3	0.560346	0.92581	0.714237	1.20005	0.557863	0.560369	0.560346	4.81788	4.89984
PSMD8	0.560546	1.07108	0.849968	1.3497	0.556697	0.560635	0.560546	9.68945	9.60456
TNFRSF17	0.561348	0.906265	0.650157	1.26326	0.547624	0.560914	0.561348	4.18133	4.28534
STC2	0.562861	0.957313	0.825803	1.10977	0.560319	0.562856	0.562861	5.57877	5.67361
MAPK1	0.563765	1.06036	0.869027	1.29381	0.563983	0.563774	0.563765	7.19939	7.2254
MC1R	0.56589	1.14604	0.719614	1.82515	0.568621	0.56592	0.56589	4.16851	4.18117
RARRES3	0.566278	1.03978	0.910016	1.18804	0.565139	0.566277	0.566278	7.92774	7.96315
KCNH2	0.567521	1.06174	0.864615	1.3038	0.569417	0.567558	0.567521	6.00377	6.01355
PGC	0.568339	0.94706	0.785637	1.14165	0.554042	0.567725	0.568339	4.22798	4.35322
KLRC4	0.568887	1.09296	0.804997	1.48392	0.577811	0.568753	0.568887	3.55846	3.70773
HRG	0.569012	0.722398	0.235915	2.21206	0.56705	0.569049	0.569012	4.16131	4.17736
IL11RA	0.569462	1.03985	0.908853	1.18974	0.57026	0.569432	0.569462	6.34468	6.39339
CXCL3	0.570036	0.96227	0.842678	1.09884	0.566048	0.569992	0.570036	4.9637	5.27222
LEP	0.570162	1.18002	0.666416	2.08945	0.572749	0.570155	0.570162	4.07799	4.11229
GHRHR	0.570888	0.745308	0.269673	2.05985	0.568183	0.570923	0.570888	4.0049	4.02335
PTGER1	0.570929	0.842158	0.464895	1.52557	0.568374	0.570988	0.570929	4.49831	4.52995
CD28	0.571114	0.800158	0.369941	1.73069	0.562367	0.571264	0.571114	4.0348	4.0452
BTK	0.57154	1.07322	0.840185	1.3709	0.573682	0.571518	0.57154	5.52453	5.60861
PTGS2	0.571921	1.02962	0.930503	1.1393	0.574587	0.571846	0.571921	4.81481	5.32272
LAT	0.572841	0.878256	0.559312	1.37908	0.567838	0.572903	0.572841	4.5799	4.62216
CSPG5	0.573542	1.02464	0.941361	1.11529	0.571496	0.573485	0.573542	8.80188	8.48084
FCER1G	0.574456	1.03192	0.924725	1.15154	0.571651	0.574506	0.574456	9.41866	9.24293
KDR	0.575593	1.04295	0.900175	1.20836	0.576815	0.575567	0.575593	5.85987	5.99606
HDAC1	0.575757	1.07617	0.832177	1.39171	0.575462	0.575845	0.575757	8.42726	8.41132
KIR3DL1	0.576055	0.800027	0.365986	1.74882	0.575002	0.576065	0.576055	4.23823	4.24815
PRKCQ	0.576995	0.928145	0.714205	1.20617	0.573944	0.576973	0.576995	4.59833	4.72923
IFNA2	0.578027	0.731812	0.24357	2.19875	0.576693	0.578092	0.578027	3.84009	3.84093
S100A1	0.579104	1.03285	0.921368	1.15783	0.581306	0.579073	0.579104	6.10934	6.33052
EGF	0.57922	1.07712	0.828372	1.40057	0.582028	0.57917	0.57922	4.41108	4.53572
NFYB	0.580857	1.06633	0.848958	1.33935	0.580925	0.58084	0.580857	6.54904	6.55683
BPHL	0.581582	0.931224	0.722754	1.19982	0.580358	0.581577	0.581582	5.96809	6.01994
CXCL9	0.583329	1.02897	0.929142	1.13953	0.5873	0.583277	0.583329	4.87613	5.30904
BMP4	0.585106	0.951111	0.794476	1.13863	0.577735	0.585193	0.585106	4.63927	4.80284
TAC1	0.587102	0.981778	0.91873	1.04915	0.584663	0.587021	0.587102	4.21749	5.2271
PDK1	0.588161	1.05512	0.868891	1.28125	0.591025	0.588147	0.588161	4.97751	5.10594
GDF5	0.588494	1.11409	0.753248	1.6478	0.590757	0.588519	0.588494	4.69161	4.70664
GH2	0.589391	1.34728	0.456391	3.97721	0.592503	0.58945	0.589391	3.91718	3.93734
PRKCG	0.589711	0.798044	0.351508	1.81183	0.587247	0.589714	0.589711	4.01377	4.04294
TNFSF11	0.590477	0.732699	0.236034	2.27445	0.584377	0.590659	0.590477	3.96721	3.98054
RAC1	0.591219	1.10907	0.76013	1.61819	0.589641	0.591265	0.591219	12.1924	12.1462
FGF7	0.591647	1.17652	0.649619	2.13079	0.598623	0.591656	0.591647	3.68939	3.74456
IFNW1	0.591792	0.796934	0.347632	1.82694	0.589973	0.591801	0.591792	4.24142	4.26938
CNTFR	0.592327	1.1127	0.752689	1.64492	0.597473	0.592421	0.592327	4.40713	4.46473
IL1RN	0.593256	1.16643	0.663016	2.05206	0.596083	0.5933	0.593256	4.3867	4.43825
ARTN	0.593571	1.12233	0.734592	1.71473	0.609292	0.593364	0.593571	4.04871	4.12295
SLPI	0.593596	1.01778	0.95399	1.08583	0.594564	0.59356	0.593596	6.95708	7.17923
RFX5	0.596406	1.07274	0.827245	1.39109	0.596196	0.596434	0.596406	7.21383	7.16765
BMP10	0.599073	0.816004	0.382363	1.74144	0.598625	0.599084	0.599073	4.03156	4.03176
NPPB	0.599855	0.915942	0.659788	1.27154	0.588582	0.599538	0.599855	3.90807	3.99694
IFNA21	0.600705	0.853262	0.47098	1.54583	0.598549	0.600687	0.600705	4.33829	4.3841
GRN	0.602345	1.05399	0.86484	1.2845	0.602883	0.602358	0.602345	8.71915	8.68099
TAP2	0.602471	1.13883	0.698239	1.85743	0.610148	0.602742	0.602471	4.5435	4.59252
INSL4	0.602814	1.06234	0.845935	1.33411	0.626856	0.600579	0.602814	4.32397	4.37188
JAG1	0.603099	1.04422	0.887073	1.2292	0.603419	0.603097	0.603099	7.34461	7.37535
CCR6	0.60527	1.20976	0.587598	2.4907	0.607756	0.605277	0.60527	3.6447	3.66837
EDN2	0.606565	0.886992	0.561964	1.40001	0.600493	0.606757	0.606565	4.2746	4.34649
IL22RA1	0.608235	0.849261	0.454698	1.58621	0.60572	0.608279	0.608235	4.37191	4.39717
A2M	0.608504	0.965049	0.842226	1.10578	0.613426	0.608714	0.608504	11.1811	11.0806
IL12A	0.609214	0.907526	0.625588	1.31653	0.606674	0.609191	0.609214	4.2796	4.36437
IL13	0.61147	0.7965	0.331072	1.91624	0.610555	0.611487	0.61147	4.12444	4.13603
NPY	0.61157	1.02169	0.940491	1.10989	0.613211	0.611535	0.61157	5.50915	5.92924
PDGFRB	0.612359	0.945724	0.762113	1.17357	0.611693	0.612379	0.612359	6.79977	6.79713
S100A7	0.612788	0.943639	0.753765	1.18134	0.598921	0.612322	0.612788	4.12438	4.27397
COLEC10	0.612847	1.17845	0.62388	2.22597	0.61574	0.612862	0.612847	4.20153	4.22802
RABEP2	0.614316	1.11528	0.729606	1.70482	0.615437	0.614303	0.614316	5.45512	5.50659
NPR1	0.616503	0.902286	0.603365	1.3493	0.611204	0.616521	0.616503	4.84365	4.92905
FGF13	0.617501	0.978766	0.899696	1.06478	0.616308	0.617454	0.617501	5.59466	5.96101
KNG1	0.618678	0.83286	0.405318	1.71138	0.617237	0.618716	0.618678	3.92349	3.94739
NR1I3	0.619657	1.16565	0.636348	2.13523	0.621975	0.619724	0.619657	3.94475	3.98522
IKBKB	0.619745	1.10526	0.744366	1.64113	0.620301	0.619758	0.619745	5.76663	5.76178
CCL19	0.620161	1.06053	0.840601	1.338	0.627183	0.619997	0.620161	4.77349	4.91118
PLCG2	0.622236	1.04391	0.879866	1.23854	0.622768	0.62223	0.622236	6.17447	6.23792
LHCGR	0.623215	0.790097	0.308668	2.02241	0.622663	0.623215	0.623215	3.79735	3.80794
DEFA5	0.62329	0.941391	0.739788	1.19793	0.595954	0.620872	0.62329	3.91664	3.96259
OPRM1	0.624537	0.739159	0.220337	2.47964	0.623463	0.624543	0.624537	3.79787	3.80947
PSMC6	0.625456	0.942454	0.742864	1.19567	0.626575	0.625493	0.625456	9.70516	9.66708
PTPN6	0.625652	1.04565	0.873986	1.25102	0.626844	0.62564	0.625652	6.52111	6.58785
PGLYRP1	0.62704	1.18964	0.590495	2.39669	0.628272	0.627086	0.62704	4.4318	4.44614
PNOC	0.628357	0.973196	0.871809	1.08637	0.62548	0.628313	0.628357	4.57276	5.044
IRF9	0.628417	0.953828	0.787639	1.15508	0.62871	0.628419	0.628417	8.70854	8.72357
TMPRSS6	0.629823	1.2033	0.566936	2.55395	0.631379	0.629903	0.629823	4.68525	4.69101
HLA.C	0.631431	0.951628	0.777125	1.16532	0.632664	0.631445	0.631431	11.6636	11.597
PRLH	0.634668	1.15013	0.645924	2.04791	0.635894	0.634683	0.634668	3.90932	3.93797
ICAM2	0.635111	1.04336	0.875592	1.24327	0.637133	0.635098	0.635111	5.80829	5.96589
DEFB1	0.635364	1.04575	0.86922	1.25813	0.646236	0.634983	0.635364	3.74656	3.91496
CSK	0.635951	1.05618	0.842275	1.3244	0.635341	0.635935	0.635951	7.05664	7.04378
IKBKG	0.636778	1.11227	0.715173	1.72985	0.637069	0.636775	0.636778	6.0014	5.9806
LTBP3	0.637497	1.04136	0.87982	1.23255	0.63664	0.637494	0.637497	7.92646	7.81882
TGFB2	0.638992	1.04672	0.864928	1.26672	0.641388	0.638983	0.638992	4.79991	4.87116
TNFSF14	0.639353	1.09832	0.741946	1.62588	0.644422	0.639428	0.639353	3.88576	3.96674
PDGFC	0.642218	1.03371	0.898786	1.18889	0.640185	0.642234	0.642218	9.5517	9.39218
IFNA10	0.644232	0.846757	0.417972	1.71542	0.642789	0.644263	0.644232	3.88496	3.88638
FGF8	0.645567	0.891519	0.546532	1.45427	0.633513	0.645547	0.645567	3.88448	3.92951
CXCL12	0.646584	0.968786	0.845975	1.10943	0.645091	0.646574	0.646584	5.32779	5.63117
CCL27	0.646607	0.876461	0.498792	1.54009	0.644511	0.646597	0.646607	4.1015	4.14462
SSTR1	0.647698	0.833257	0.381057	1.82208	0.645932	0.647712	0.647698	3.78021	3.80812
CSF3R	0.648717	1.08129	0.772517	1.51348	0.650202	0.648709	0.648717	4.9383	5.01902
GALR3	0.652088	1.21688	0.518403	2.85644	0.652533	0.652092	0.652088	4.36288	4.37493
APOM	0.652147	0.946604	0.745674	1.20168	0.648358	0.652246	0.652147	5.56379	5.62474
SEMA6A	0.652295	0.961155	0.808996	1.14193	0.652493	0.652289	0.652295	6.28542	6.22909
IL25	0.652695	1.20724	0.531578	2.74168	0.653654	0.652709	0.652695	4.04982	4.06622
VEGFA	0.652865	1.02259	0.927751	1.12712	0.652276	0.652851	0.652865	8.32122	8.13157
KIR3DL3	0.653805	0.873053	0.482364	1.58018	0.651511	0.653862	0.653805	3.80023	3.83199
CCL21	0.653871	0.922404	0.648019	1.31297	0.647564	0.653744	0.653871	4.22171	4.31563
CCL16	0.654288	1.1598	0.606171	2.21907	0.654813	0.654292	0.654288	4.42284	4.43653
NRP2	0.654477	1.07153	0.791786	1.45011	0.657967	0.654501	0.654477	4.34027	4.45226
SERPIND1	0.656715	0.966165	0.830101	1.12453	0.648076	0.656398	0.656715	3.89804	4.04509
GLP1R	0.657117	0.755023	0.218329	2.61101	0.653879	0.657252	0.657117	4.2374	4.253
CLEC4M	0.65779	0.834374	0.374465	1.85913	0.655496	0.657886	0.65779	4.27446	4.29001
TMSB4Y	0.660499	0.876995	0.488239	1.5753	0.660133	0.660502	0.660499	5.15909	5.16648
WFDC2	0.661181	1.02578	0.915406	1.14947	0.66721	0.661059	0.661181	4.67875	4.93923
CD70	0.662193	1.06488	0.803191	1.41184	0.668351	0.662205	0.662193	4.83572	4.93381
NDRG1	0.662679	1.02936	0.903852	1.1723	0.66236	0.66267	0.662679	8.81597	8.75516
AKT3	0.663224	0.910915	0.59854	1.38632	0.657513	0.663419	0.663224	4.18111	4.25286
INSR	0.663431	0.926767	0.65798	1.30535	0.663324	0.66344	0.663431	6.06155	6.05247
THRB	0.66404	1.18107	0.55736	2.50273	0.664502	0.664037	0.66404	4.64974	4.66527
TLR7	0.664264	1.03003	0.901219	1.17724	0.664502	0.664248	0.664264	5.59884	5.63605
PDIA2	0.665232	1.13401	0.641532	2.00456	0.670544	0.665294	0.665232	3.91303	3.95229
CACYBP	0.666822	1.0658	0.7974	1.42455	0.665682	0.666854	0.666822	7.98186	7.99261
DEFA6	0.667836	0.941346	0.714254	1.24064	0.648592	0.666592	0.667836	4.06294	4.10842
PAK3	0.669587	1.02638	0.910696	1.15675	0.669971	0.669565	0.669587	5.75834	5.88525
VIPR1	0.6706	0.957606	0.784321	1.16918	0.663373	0.670412	0.6706	4.56549	4.67395
CDC42	0.671276	1.06254	0.802939	1.40606	0.672966	0.67128	0.671276	7.10721	7.16817
TNFSF18	0.671998	0.83985	0.374394	1.88397	0.670187	0.672248	0.671998	4.25559	4.29255
TPT1	0.672318	0.890642	0.520758	1.52325	0.67327	0.672307	0.672318	12.5634	12.5343
NOX4	0.672776	0.970048	0.842371	1.11708	0.672831	0.67276	0.672776	5.90763	5.87393
IL9	0.673174	0.834082	0.358996	1.93789	0.671546	0.67317	0.673174	4.04609	4.06916
SEMG2	0.673248	0.86031	0.427506	1.73128	0.66937	0.67326	0.673248	3.62002	3.65737
IL1F6	0.673451	0.826318	0.340258	2.00672	0.672135	0.67347	0.673451	3.81195	3.83344
CCL11	0.674945	1.07034	0.779033	1.47057	0.680669	0.67488	0.674945	4.27266	4.37395
CRH	0.676186	1.06522	0.79191	1.43286	0.684308	0.676331	0.676186	4.02649	4.1463
IL2RG	0.677008	1.04464	0.85061	1.28292	0.681288	0.676933	0.677008	4.65825	4.8151
NCK1	0.677075	1.05343	0.824548	1.34585	0.67659	0.67709	0.677075	7.78577	7.71184
HCK	0.677686	1.02595	0.909183	1.15772	0.677931	0.677678	0.677686	6.55957	6.54202
ITK	0.678008	0.948004	0.73678	1.21978	0.67388	0.677971	0.678008	4.82198	4.97991
LHB	0.678655	0.895794	0.53225	1.50765	0.67771	0.678655	0.678655	4.13125	4.16876
CAT	0.67919	0.95465	0.766166	1.1895	0.678986	0.679236	0.67919	8.85214	8.80334
TRGV3	0.681105	1.13261	0.625398	2.05118	0.6819	0.6811	0.681105	3.925	3.95357
CXCR3	0.681718	0.865754	0.434714	1.72419	0.680163	0.681739	0.681718	3.98983	4.01764
LTF	0.682319	1.0092	0.965883	1.05447	0.682484	0.682291	0.682319	8.24389	8.2692
GNAI1	0.682651	1.02275	0.918186	1.13923	0.682919	0.682637	0.682651	6.70912	6.73318
PLXNA2	0.68278	0.952566	0.75453	1.20258	0.681214	0.682802	0.68278	5.27792	5.34804
GPR77	0.684234	1.14687	0.592511	2.2199	0.685444	0.684258	0.684234	4.20165	4.23314
SEMA6B	0.685604	1.10496	0.681537	1.79144	0.686742	0.685613	0.685604	4.77084	4.81424
SECTM1	0.686755	1.04774	0.835239	1.31431	0.687468	0.68675	0.686755	5.79154	5.89235
PPARA	0.688822	0.819232	0.308739	2.17381	0.688144	0.688812	0.688822	4.10186	4.11761
PSMD10	0.688841	1.04717	0.835669	1.31221	0.687012	0.68887	0.688841	9.426	9.33123
INSL6	0.688915	0.859237	0.408825	1.80588	0.685631	0.688977	0.688915	3.72539	3.76236
CD74	0.69053	1.0252	0.906969	1.15885	0.688346	0.690569	0.69053	11.0349	10.918
INHBC	0.690821	0.871722	0.443176	1.71467	0.689908	0.690829	0.690821	4.00347	4.03384
VEGFB	0.692264	0.940314	0.693293	1.27535	0.692388	0.692265	0.692264	6.14805	6.15024
SCTR	0.692994	1.13147	0.61282	2.08907	0.695907	0.6931	0.692994	3.84287	3.87496
RBP4	0.693555	0.929713	0.647015	1.33593	0.688811	0.693545	0.693555	4.30643	4.37585
ADAR	0.695327	1.0616	0.787127	1.43177	0.694962	0.695351	0.695327	10.4662	10.3885
NFKBIB	0.695598	0.928817	0.641629	1.34455	0.694913	0.695602	0.695598	5.62802	5.64864
HLA.A	0.696389	0.947441	0.722394	1.2426	0.696406	0.696384	0.696389	12.2964	12.3041
BMPR1B	0.696665	1.08154	0.729254	1.60401	0.701075	0.696786	0.696665	3.95698	4.01179
TSHB	0.697743	0.835972	0.338471	2.06473	0.69591	0.697779	0.697743	3.77721	3.8032
PTK2	0.702002	1.04272	0.841604	1.29189	0.7016	0.702007	0.702002	7.91075	7.87944
NR1D2	0.702524	0.967639	0.817324	1.1456	0.702889	0.702518	0.702524	6.81713	6.77129
PPP3CC	0.70286	0.886907	0.478712	1.64317	0.702265	0.702857	0.70286	4.91276	4.92632
RAF1	0.704437	1.05068	0.81384	1.35644	0.70337	0.704446	0.704437	8.23736	8.15447
ADIPOQ	0.705708	1.19676	0.471115	3.04011	0.706389	0.705701	0.705708	3.86884	3.89205
PAK4	0.708535	0.937361	0.667753	1.31583	0.708626	0.708545	0.708535	6.5392	6.52322
IGF2R	0.708571	0.966167	0.806623	1.15727	0.708503	0.708576	0.708571	7.01359	6.95982
LALBA	0.710084	0.844514	0.346458	2.05856	0.708387	0.710136	0.710084	3.90181	3.92578
RXRG	0.710456	1.07059	0.746852	1.53465	0.716527	0.710618	0.710456	3.83198	3.91787
CD79B	0.710903	0.907623	0.543638	1.51531	0.70997	0.710897	0.710903	4.35029	4.39831
TEC	0.711158	1.16609	0.517044	2.62989	0.712579	0.711196	0.711158	3.97581	4.00065
PSMD7	0.711585	1.05355	0.799026	1.38915	0.710841	0.7116	0.711585	8.26265	8.25745
SEMA3C	0.71304	1.02253	0.908045	1.15145	0.714546	0.713024	0.71304	5.17665	5.42211
GAST	0.713523	1.1632	0.518981	2.6071	0.714333	0.713536	0.713523	4.23021	4.25304
HTN1	0.716642	0.884479	0.455823	1.71625	0.715294	0.716654	0.716642	3.74715	3.78497
JAG2	0.721669	1.04832	0.808617	1.35907	0.723156	0.721656	0.721669	4.95446	5.11371
CD1E	0.72206	0.88964	0.467072	1.69452	0.717115	0.722032	0.72206	4.32058	4.35437
MTNR1B	0.722352	1.13287	0.569267	2.25447	0.723775	0.722373	0.722352	3.92653	3.95158
CCRL1	0.722413	1.04541	0.818224	1.33568	0.726242	0.722332	0.722413	3.84629	3.99316
TYK2	0.722897	0.961329	0.773035	1.19549	0.72307	0.722892	0.722897	7.26009	7.23217
DARC	0.723791	1.02862	0.87962	1.20285	0.724755	0.723779	0.723791	4.94679	5.14418
EDN1	0.724892	1.02903	0.877445	1.2068	0.725652	0.724882	0.724892	5.47273	5.53283
IRF5	0.726197	1.1019	0.64014	1.89675	0.726715	0.726205	0.726197	4.83809	4.85771
NTS	0.728616	1.01868	0.917553	1.13096	0.732787	0.728524	0.728616	3.75689	4.11689
IL18R1	0.730013	0.924195	0.590646	1.44611	0.727105	0.730015	0.730013	3.79421	3.84037
CMA1	0.730073	1.16802	0.483379	2.82238	0.730627	0.730068	0.730073	3.78639	3.79975
IL6R	0.730627	1.08013	0.69646	1.67517	0.731118	0.73063	0.730627	4.81709	4.84262
CCL13	0.730638	1.0494	0.79749	1.38088	0.736385	0.730565	0.730638	4.14702	4.22284
CXCL5	0.732204	1.0223	0.900983	1.15995	0.733823	0.732181	0.732204	4.02667	4.47539
NENF	0.733277	0.929272	0.609417	1.41701	0.732768	0.733269	0.733277	6.08936	6.12385
CCBP2	0.739036	1.13625	0.535906	2.40914	0.739355	0.739037	0.739036	4.25909	4.27333
TNFRSF13B	0.739469	0.884455	0.428945	1.82368	0.73923	0.739469	0.739469	4.65857	4.66291
AGRP	0.74014	0.891121	0.450913	1.76109	0.739446	0.740159	0.74014	4.34743	4.34157
CCR1	0.741845	1.0253	0.883666	1.18964	0.741808	0.741845	0.741845	6.67383	6.6958
RFXANK	0.741877	1.03562	0.840917	1.2754	0.741595	0.741877	0.741877	7.74831	7.7038
PROC	0.74252	0.909659	0.517065	1.60034	0.740777	0.742543	0.74252	4.35666	4.3701
IL6ST	0.743502	0.963537	0.771336	1.20363	0.744041	0.743506	0.743502	6.87066	6.82122
ADIPOR2	0.746408	0.96495	0.777301	1.1979	0.746728	0.74642	0.746408	8.62138	8.53314
LCN2	0.746776	1.02401	0.886659	1.18264	0.751114	0.746695	0.746776	4.71008	4.91077
CRHR1	0.746974	0.845205	0.304272	2.34781	0.746109	0.746977	0.746974	3.99052	4.0066
CD79A	0.747514	0.929874	0.597279	1.44767	0.745519	0.747518	0.747514	4.59371	4.65387
MC3R	0.748055	1.11921	0.562933	2.22519	0.748571	0.74805	0.748055	4.07315	4.09792
CALCA	0.748251	1.03915	0.82191	1.31381	0.760078	0.747346	0.748251	3.94565	4.00014
TAP1	0.749606	0.974648	0.832455	1.14113	0.748958	0.749614	0.749606	8.49278	8.49408
ANGPTL4	0.749625	1.01753	0.914528	1.13213	0.749677	0.749617	0.749625	6.36418	6.38835
IGKV1.5	0.750136	1.02019	0.902098	1.15374	0.753624	0.750081	0.750136	4.24621	4.57309
FABP2	0.750311	0.89492	0.451674	1.77314	0.749828	0.750313	0.750311	4.01678	4.03851
TG	0.751456	0.913438	0.521615	1.59959	0.750286	0.751469	0.751456	3.9403	3.96913
SP1	0.752104	1.09677	0.618303	1.94548	0.752967	0.752107	0.752104	4.02923	4.06022
NR5A2	0.752394	0.876345	0.385959	1.9898	0.750443	0.752473	0.752394	3.9334	3.95924
F2RL1	0.75273	0.974573	0.83028	1.14394	0.751672	0.752722	0.75273	5.01377	5.26037
IGHM	0.753059	1.02625	0.873277	1.20601	0.756927	0.752979	0.753059	4.05784	4.28543
PRF1	0.75334	0.975787	0.83745	1.13697	0.751993	0.753336	0.75334	5.11126	5.2907
ORM2	0.753606	0.963576	0.764309	1.2148	0.746703	0.753351	0.753606	3.88235	3.9571
EDN3	0.754774	0.950806	0.69282	1.30486	0.75181	0.75479	0.754774	4.34007	4.45459
RLN1	0.754806	0.914887	0.523503	1.59888	0.753366	0.754808	0.754806	3.80965	3.85654
SLC29A3	0.755376	0.965097	0.771809	1.20679	0.75518	0.755371	0.755376	5.96895	6.00826
RASGRP3	0.755504	1.02629	0.871647	1.20836	0.755389	0.755505	0.755504	6.14397	6.13687
GAL	0.755881	0.98186	0.874838	1.10197	0.754171	0.755863	0.755881	4.7069	5.14786
NR2F6	0.756951	0.891031	0.429108	1.8502	0.756254	0.756966	0.756951	4.97573	4.98515
PPBPL2	0.758192	1.16417	0.44231	3.06412	0.758811	0.758195	0.758192	3.76669	3.78278
CCL24	0.759854	0.91112	0.501621	1.65491	0.759171	0.759861	0.759854	4.32198	4.34212
PTGDS	0.759873	0.98817	0.915568	1.06653	0.76033	0.759868	0.759873	9.72553	9.57688
CD247	0.760448	1.0595	0.730705	1.53624	0.762573	0.760453	0.760448	4.56456	4.61645
CST4	0.7629	1.04096	0.801965	1.35119	0.765195	0.762933	0.7629	4.85124	4.90325
ROBO3	0.764297	1.03002	0.848938	1.24973	0.76443	0.764294	0.764297	6.21594	6.23996
INHBA	0.768199	0.961288	0.739312	1.24991	0.766388	0.768195	0.768199	4.40608	4.55088
EPOR	0.769004	0.919489	0.525124	1.61002	0.768224	0.769007	0.769004	5.03818	5.06638
SEMA3A	0.771757	1.01688	0.908125	1.13866	0.772595	0.771751	0.771757	4.70367	5.08404
IGKC	0.773409	1.01276	0.929008	1.10406	0.775425	0.773377	0.773409	4.86812	5.47537
DEFB126	0.774184	0.861527	0.31122	2.3849	0.773562	0.774188	0.774184	3.6312	3.65649
LGR5	0.775106	0.936505	0.597126	1.46877	0.773285	0.77513	0.775106	3.97779	4.05974
CD3D	0.775347	1.02081	0.886145	1.17595	0.777191	0.775337	0.775347	4.88488	5.13701
CD22	0.776572	0.875193	0.348538	2.19765	0.775598	0.776575	0.776572	4.55967	4.58459
RETN	0.777361	0.957607	0.70923	1.29297	0.77461	0.777336	0.777361	4.65051	4.7212
KL	0.778855	0.964027	0.746511	1.24492	0.777117	0.778839	0.778855	4.00705	4.12499
LCK	0.779446	1.03954	0.792446	1.36368	0.782611	0.779403	0.779446	4.2304	4.31835
IGF1R	0.780297	0.975333	0.818341	1.16244	0.780091	0.780296	0.780297	6.30332	6.34842
AGT	0.780956	0.989058	0.91526	1.06881	0.782368	0.780945	0.780956	11.2457	10.8187
CTGF	0.784446	1.01679	0.902455	1.1456	0.783891	0.784445	0.784446	8.46776	8.31497
VIPR2	0.784472	1.02726	0.847162	1.24565	0.785699	0.78446	0.784472	4.5972	4.87122
VTN	0.784656	0.950759	0.661878	1.36572	0.779955	0.784755	0.784656	4.02685	4.08776
PGLYRP4	0.785925	0.911189	0.465732	1.78271	0.78523	0.785942	0.785925	4.29507	4.31573
ABCC4	0.788691	1.02669	0.846817	1.24476	0.788876	0.788697	0.788691	6.67297	6.63464
CD244	0.788827	1.06935	0.654671	1.7467	0.790239	0.788855	0.788827	4.38125	4.42649
CHUK	0.789938	1.02865	0.835643	1.26622	0.790012	0.789936	0.789938	5.88309	5.88267
IL26	0.791681	0.898902	0.407603	1.98238	0.790846	0.791691	0.791681	4.06237	4.09465
CD209	0.792316	0.944372	0.616756	1.44601	0.791161	0.792319	0.792316	4.52818	4.6113
LIFR	0.793366	1.02231	0.866703	1.20586	0.793891	0.793362	0.793366	4.99142	5.16126
HTR3B	0.794532	1.10675	0.515863	2.37447	0.795554	0.794539	0.794532	3.76774	3.80593
HLA.DRB1	0.794541	1.01408	0.912785	1.12662	0.793225	0.794548	0.794541	10.8702	10.6724
LIMS1	0.794973	1.03029	0.822666	1.2903	0.794834	0.794974	0.794973	8.33988	8.31532
FCN2	0.795691	0.890385	0.369748	2.14412	0.79454	0.795724	0.795691	3.98567	3.99869
IL23A	0.795895	0.948336	0.634454	1.41751	0.793139	0.795934	0.795895	4.34376	4.41354
ADRB2	0.798209	0.979499	0.835676	1.14807	0.797913	0.798204	0.798209	5.16947	5.28243
HLA.B	0.799975	0.976937	0.815604	1.17018	0.800324	0.799974	0.799975	11.2987	11.197
PTN	0.800129	0.989535	0.912139	1.0735	0.801655	0.800114	0.800129	11.6994	11.2882
NOX3	0.800212	0.88652	0.348781	2.25332	0.799484	0.800218	0.800212	3.64275	3.66862
XCR1	0.800329	0.896898	0.385951	2.08427	0.80001	0.80033	0.800329	3.95252	3.96564
SEMA3F	0.801428	1.0463	0.735294	1.48886	0.802025	0.801432	0.801428	5.46436	5.5155
CD19	0.801585	0.919869	0.479522	1.76459	0.800781	0.80159	0.801585	4.0495	4.08528
IL1F5	0.80203	1.12022	0.461203	2.72089	0.802702	0.802055	0.80203	4.33564	4.34809
RARG	0.802644	0.895546	0.377012	2.12726	0.801963	0.802646	0.802644	4.43716	4.45253
DMBT1	0.803317	0.978128	0.821894	1.16406	0.800264	0.803247	0.803317	4.64765	4.77415
HLA.DRA	0.805085	1.01162	0.922922	1.10884	0.804108	0.805086	0.805085	10.8188	10.594
IL2RB	0.806067	1.03609	0.780673	1.37508	0.806705	0.806065	0.806067	4.79783	4.91662
SEMA4C	0.80638	1.04237	0.748028	1.45252	0.806377	0.806379	0.80638	6.74796	6.70668
OPRK1	0.806861	1.08627	0.559548	2.1088	0.807463	0.806867	0.806861	3.96192	4.00617
CXCL2	0.80741	1.01071	0.927762	1.10107	0.807635	0.807407	0.80741	6.72438	6.86976
AZGP1	0.809236	1.01268	0.914177	1.12181	0.809828	0.809233	0.809236	5.10846	5.52664
IFNA5	0.810463	0.927095	0.499403	1.72106	0.81032	0.810465	0.810463	4.00239	4.01844
FLT3LG	0.813619	0.954915	0.650737	1.40128	0.812818	0.813623	0.813619	4.1695	4.24722
IFNGR1	0.814056	1.02589	0.829101	1.26938	0.813794	0.814058	0.814056	9.17245	9.15062
SEMA6D	0.815178	0.975755	0.794263	1.19872	0.814561	0.815177	0.815178	5.17441	5.27387
OXT	0.81579	1.08477	0.547067	2.15097	0.816097	0.815792	0.81579	4.21039	4.2345
PI3	0.816189	1.0089	0.936249	1.0872	0.816752	0.816182	0.816189	4.43695	5.40441
MMP9	0.818006	0.991681	0.923571	1.06481	0.817831	0.818003	0.818006	6.97933	6.99651
IL1R1	0.818126	1.02473	0.83209	1.26198	0.818472	0.818124	0.818126	5.0716	5.16483
CD320	0.81865	1.0245	0.833027	1.25998	0.818625	0.818651	0.81865	7.29488	7.29863
FGF22	0.819253	1.08184	0.550976	2.1242	0.819723	0.819255	0.819253	4.05789	4.07407
PIK3CD	0.81957	1.04451	0.718487	1.51846	0.821118	0.819609	0.81957	5.08286	5.11669
HLA.DMB	0.819794	0.985282	0.867283	1.11934	0.820276	0.819796	0.819794	8.61973	8.5088
KLRD1	0.821322	0.938692	0.542085	1.62547	0.818867	0.821364	0.821322	4.15273	4.18778
ICOS	0.82461	0.924698	0.46271	1.84795	0.822927	0.824644	0.82461	4.28915	4.31959
GPR44	0.82579	0.886723	0.303985	2.58656	0.825583	0.825789	0.82579	4.15421	4.16594
RORC	0.826825	0.926228	0.466175	1.84029	0.825948	0.826863	0.826825	4.43787	4.43274
DUOX1	0.827802	0.975853	0.782948	1.21629	0.826137	0.827783	0.827802	4.02503	4.17297
CXCR6	0.828835	1.0724	0.569058	2.02095	0.830628	0.828857	0.828835	4.2844	4.32828
CDH1	0.829666	1.01862	0.861005	1.2051	0.83091	0.829657	0.829666	4.44545	4.63997
PPP4C	0.831035	1.02361	0.826109	1.26833	0.830833	0.831034	0.831035	7.98249	7.87603
GNRH1	0.834464	0.904782	0.353985	2.31262	0.834203	0.834464	0.834464	3.90805	3.92548
IGF2	0.838613	1.00816	0.93235	1.09013	0.839045	0.83861	0.838613	5.78302	6.39565
VIP	0.838724	1.03831	0.722937	1.49126	0.84007	0.838728	0.838724	3.81842	3.8879
TGFB1	0.83974	1.01993	0.842349	1.23496	0.839987	0.83974	0.83974	5.90483	6.00482
NFYA	0.843335	1.04113	0.698071	1.55278	0.844208	0.843334	0.843335	4.43439	4.47152
CLDN4	0.843389	0.98015	0.803351	1.19586	0.842069	0.843375	0.843389	3.84669	4.01333
NR4A3	0.843457	0.96448	0.673597	1.38098	0.84238	0.843462	0.843457	4.57847	4.67635
MAP2K2	0.843638	1.03704	0.722471	1.48859	0.843549	0.843638	0.843638	6.14862	6.11733
CXCL6	0.844492	1.01315	0.889163	1.15443	0.845351	0.844486	0.844492	3.98625	4.3418
INSL5	0.845455	1.08892	0.462374	2.56448	0.845717	0.845461	0.845455	4.29597	4.32006
VEGFC	0.845544	0.983291	0.829953	1.16496	0.844759	0.845541	0.845544	4.68244	4.88685
PSPN	0.845956	1.06504	0.564003	2.01119	0.846114	0.845956	0.845956	4.35008	4.38965
KIR2DL4	0.846494	1.08403	0.478937	2.45361	0.846688	0.846494	0.846494	3.98606	4.0136
PLXNB1	0.848302	1.02382	0.804389	1.30311	0.848403	0.848301	0.848302	5.67016	5.66615
PPARG	0.849187	0.980375	0.799231	1.20258	0.847948	0.849177	0.849187	4.25359	4.40217
CCR7	0.850793	1.04719	0.647689	1.69311	0.851497	0.850796	0.850793	3.96914	4.04044
ITGB2	0.850937	1.0121	0.892806	1.14733	0.850729	0.850938	0.850937	8.7356	8.66019
MC4R	0.852059	0.928941	0.428112	2.01567	0.85165	0.85206	0.852059	3.80058	3.82608
CRLF3	0.853671	1.02401	0.795806	1.31765	0.853567	0.853671	0.853671	8.22816	8.13236
ENG	0.855509	1.02131	0.813943	1.28151	0.855872	0.855508	0.855509	5.71081	5.79818
HLA.E	0.858319	0.980733	0.792108	1.21428	0.858394	0.858319	0.858319	10.9083	10.8878
EED	0.863035	0.97505	0.731741	1.29926	0.862949	0.863035	0.863035	6.17665	6.20514
CYR61	0.864162	1.00904	0.910185	1.11863	0.864189	0.864161	0.864162	7.94077	7.87791
CGA	0.865901	1.01122	0.888373	1.15106	0.86751	0.865877	0.865901	4.21326	4.3759
IL1A	0.867322	1.01893	0.817717	1.26965	0.867784	0.86732	0.867322	4.19808	4.35838
EGFR	0.867839	0.993603	0.921262	1.07162	0.867715	0.867837	0.867839	6.93299	7.34025
CCL18	0.868397	0.993024	0.914104	1.07876	0.86782	0.868392	0.868397	4.20843	4.84952
CD1D	0.871003	1.0206	0.797915	1.30544	0.871404	0.871005	0.871003	4.193	4.31979
TNF	0.871021	1.03077	0.71496	1.48608	0.871574	0.87102	0.871021	4.05101	4.12158
P11	0.871049	1.03395	0.690898	1.54735	0.871673	0.871051	0.871049	4.03836	4.09502
IFNAR2	0.873969	1.02978	0.71662	1.47978	0.873866	0.87397	0.873969	7.05098	7.00723
CTLA4	0.875061	1.04572	0.598955	1.82573	0.875326	0.875061	0.875061	4.09752	4.1473
DDX17	0.877213	0.982779	0.788412	1.22506	0.877077	0.877213	0.877213	7.86975	7.92209
IGLV3.25	0.879951	0.987469	0.838404	1.16304	0.879031	0.879943	0.879951	4.72802	4.94506
NCR3	0.881804	0.937816	0.402313	2.1861	0.881728	0.881805	0.881804	4.20442	4.22681
IFNB1	0.882616	0.947509	0.463179	1.93829	0.882403	0.882618	0.882616	3.95003	3.98353
HTN3	0.882694	1.07848	0.395319	2.94226	0.883011	0.882695	0.882694	3.53095	3.54432
ACTA1	0.885178	0.951796	0.48678	1.86104	0.885106	0.885178	0.885178	4.52204	4.53425
CTSE	0.885871	0.985763	0.810464	1.19898	0.884995	0.885862	0.885871	4.25866	4.39531
CD3E	0.886013	0.977586	0.717055	1.33278	0.885139	0.886011	0.886013	4.11706	4.17055
BMP3	0.887947	0.932777	0.354312	2.45567	0.887757	0.887949	0.887947	3.96163	3.989
ITGAL	0.888038	1.024	0.736033	1.42464	0.888362	0.888038	0.888038	4.63055	4.67968
AMHR2	0.889144	1.05723	0.483405	2.31222	0.889329	0.889145	0.889144	4.23452	4.24821
IL16	0.889761	0.968018	0.611322	1.53284	0.889581	0.889761	0.889761	4.51112	4.57125
PAK7	0.890186	1.01168	0.857976	1.19291	0.890507	0.890185	0.890186	4.04906	4.41479
CTF1	0.89098	1.03937	0.598387	1.80533	0.891038	0.89098	0.89098	4.19727	4.22604
CRABP2	0.893553	1.01058	0.866159	1.17909	0.893978	0.893551	0.893553	5.3618	5.63705
AREG	0.894024	1.00848	0.890656	1.14189	0.894361	0.894023	0.894024	4.63104	5.02431
CCR4	0.895203	0.950212	0.444429	2.0316	0.895099	0.895203	0.895203	4.24041	4.26381
AHNAK	0.897697	0.987276	0.812192	1.2001	0.897676	0.897697	0.897697	6.50807	6.51019
CCL20	0.898832	1.00591	0.918531	1.10161	0.899013	0.898831	0.898832	4.53314	5.1107
HLA.DMA	0.900638	0.99271	0.884992	1.11354	0.900749	0.900638	0.900638	8.97116	8.81591
TLR8	0.901542	1.02012	0.744051	1.39861	0.902067	0.90154	0.901542	3.97456	4.0576
PRDX2	0.90168	0.984321	0.766036	1.26481	0.901763	0.90168	0.90168	11.2092	11.1795
SSTR2	0.90368	1.02269	0.711134	1.47073	0.903965	0.90368	0.90368	4.24392	4.32877
CXCR7	0.904504	0.992595	0.879102	1.12074	0.904636	0.904504	0.904504	8.69719	8.50134
GUCA2A	0.905533	0.958472	0.475723	1.9311	0.905444	0.905533	0.905533	3.99831	4.0336
CR2	0.905884	1.03425	0.591843	1.80734	0.906202	0.905884	0.905884	3.95116	3.98954
JUND	0.908336	0.98615	0.77774	1.25041	0.908215	0.908336	0.908336	7.25178	7.31536
ECD	0.909097	1.01385	0.800576	1.28395	0.909147	0.909097	0.909097	7.02027	6.98446
BRAF	0.909262	0.971397	0.589738	1.60005	0.90913	0.909263	0.909262	4.60789	4.63404
NPR3	0.913669	0.982307	0.711358	1.35646	0.913055	0.913669	0.913669	3.99488	4.10221
PSMD4	0.913764	1.03	0.603299	1.75848	0.913895	0.913767	0.913764	7.21241	7.23865
NR2F1	0.916028	0.990102	0.822958	1.19119	0.9161	0.916029	0.916028	7.55855	7.51044
S100A5	0.916761	1.04308	0.472906	2.30072	0.916796	0.916761	0.916761	3.93908	3.95867
DEFA4	0.916918	1.0364	0.529403	2.02894	0.917046	0.916919	0.916918	4.03647	4.07114
PLXNB3	0.916942	1.00908	0.851469	1.19586	0.917023	0.916941	0.916942	5.28498	5.42666
CCL1	0.919742	1.05324	0.384012	2.88873	0.919837	0.919741	0.919742	3.6443	3.67134
HLA.G	0.919958	1.01462	0.76446	1.34664	0.919966	0.919958	0.919958	7.96621	7.96111
IGL.	0.920679	1.02268	0.657693	1.59022	0.921024	0.920678	0.920679	4.17028	4.24555
PF4V1	0.922189	1.04016	0.47202	2.29214	0.922296	0.922189	0.922189	3.62909	3.65408
SFTPD	0.924713	0.994514	0.887273	1.11472	0.924281	0.924709	0.924713	4.33087	4.5347
IL1F7	0.927521	1.03879	0.457515	2.35858	0.927676	0.927522	0.927521	3.89	3.90176
SEMA5A	0.927679	1.00535	0.896004	1.12803	0.927614	0.927679	0.927679	8.12456	7.96212
HDGFRP3	0.929962	1.00947	0.818132	1.24555	0.929898	0.929962	0.929962	7.38266	7.36097
CRP	0.933363	1.06281	0.254882	4.4317	0.93338	0.933363	0.933363	4.02648	4.03236
TNFRSF8	0.934094	0.978068	0.578227	1.65439	0.934019	0.934095	0.934094	4.46376	4.51669
RELA	0.937986	1.01162	0.756174	1.35336	0.938013	0.937986	0.937986	6.65807	6.69616
HLA.F	0.938807	1.00849	0.812692	1.25146	0.938801	0.938807	0.938807	8.81607	8.78172
IL8RB	0.93973	0.987689	0.71642	1.36167	0.939638	0.93973	0.93973	4.64113	4.69952
BACH2	0.941951	0.993197	0.826493	1.19353	0.941894	0.941951	0.941951	5.05843	5.11488
TAPBP	0.942578	0.988487	0.721317	1.35461	0.94256	0.942578	0.942578	6.94614	6.96267
CSF1R	0.942876	1.00448	0.888786	1.13524	0.942855	0.942876	0.942876	8.33804	8.2476
BPI	0.943047	0.972775	0.456178	2.07439	0.942997	0.943047	0.943047	3.79454	3.82111
AVPR1A	0.945095	1.04131	0.329017	3.29568	0.945149	0.945095	0.945095	4.06107	4.08397
SPINK5	0.947417	1.00744	0.808143	1.2559	0.947603	0.947416	0.947417	4.42385	4.53999
C3	0.948098	0.996283	0.890616	1.11449	0.948133	0.948099	0.948098	11.3217	11.0949
BLNK	0.949713	1.00397	0.887755	1.13539	0.949716	0.949713	0.949713	6.39747	6.4081
FGF21	0.950183	1.02907	0.418779	2.52877	0.950211	0.950183	0.950183	3.89131	3.91626
CXCL13	0.950438	1.00355	0.897489	1.12214	0.950548	0.950438	0.950438	4.73114	5.13056
AZU1	0.951467	0.977489	0.46957	2.03481	0.951428	0.951467	0.951467	3.92417	3.94442
GMFG	0.951861	0.995461	0.858774	1.1539	0.951863	0.951861	0.951861	7.70238	7.72323
TXK	0.957378	1.01939	0.504025	2.06172	0.957421	0.957378	0.957378	4.2548	4.27792
TYROBP	0.958066	1.00295	0.898673	1.11933	0.958016	0.958066	0.958066	9.88939	9.66305
FGA	0.961267	0.995333	0.824092	1.20216	0.961107	0.961266	0.961267	3.91655	4.01535
AVPR1B	0.962134	1.01572	0.53348	1.93388	0.96214	0.962134	0.962134	4.74175	4.75232
FGF12	0.963104	1.00309	0.88021	1.14312	0.963125	0.963104	0.963104	5.18857	5.4154
CALR	0.96333	1.0075	0.732574	1.38561	0.96333	0.96333	0.96333	8.10989	8.10264
FCGRT	0.964212	1.0044	0.829119	1.21674	0.964205	0.964212	0.964212	8.01951	7.93895
S100A14	0.964894	1.00333	0.865206	1.16351	0.964966	0.964894	0.964894	3.88756	4.11342
HLA.DPA1	0.972273	1.00194	0.898102	1.11779	0.972249	0.972273	0.972273	10.8786	10.6898
SPINLW1	0.972725	1.01968	0.333628	3.11649	0.972732	0.972725	0.972725	3.76215	3.77309
FGF18	0.973039	1.0136	0.462949	2.21924	0.973058	0.973039	0.973039	4.06677	4.09854
NR1H4	0.975875	0.992616	0.614012	1.60467	0.975862	0.975875	0.975875	4.16485	4.22876
HLA.DPB1	0.976637	0.99836	0.894484	1.1143	0.976648	0.976637	0.976637	9.86018	9.7631
TRIM27	0.978149	0.996106	0.753444	1.31692	0.978151	0.978149	0.978149	7.46723	7.40331
PLA2G2A	0.978522	1.00085	0.941144	1.06433	0.978528	0.978522	0.978522	5.8748	6.6977
BMPR1A	0.97943	0.997351	0.815218	1.22017	0.97943	0.97943	0.97943	7.10734	7.09982
NCK2	0.980374	0.99675	0.769036	1.29189	0.98038	0.980374	0.980374	8.88722	8.79545
MAPK14	0.982551	0.996645	0.737476	1.34689	0.98254	0.982551	0.982551	5.70728	5.78107
WNT5A	0.984504	1.00132	0.876359	1.1441	0.984503	0.984504	0.984504	7.24276	7.14188
COLEC12	0.984834	1.00088	0.914122	1.09587	0.984834	0.984834	0.984834	6.95896	7.02946
IL33	0.985159	0.998912	0.890683	1.12029	0.985159	0.985159	0.985159	5.95706	5.94034
KLKB1	0.985278	1.00477	0.606134	1.66558	0.985283	0.985278	0.985278	4.09421	4.14984
PSMC1	0.987438	0.996885	0.676032	1.47002	0.987442	0.987438	0.987438	10.1947	10.1566
VGF	0.989663	0.99846	0.790844	1.26058	0.989661	0.989663	0.989663	4.78242	4.911
TNFRSF25	0.991358	1.00421	0.469293	2.14886	0.99136	0.991358	0.991358	4.21771	4.24339
PTGDR	0.991797	0.995038	0.385453	2.56867	0.991795	0.991797	0.991797	3.72393	3.7434
PGR	0.994949	0.997295	0.431133	2.30694	0.994948	0.994949	0.994949	3.5782	3.59698
HLA.DOA	0.996841	1.00133	0.518783	1.93272	0.996841	0.996841	0.996841	4.28352	4.31134
NPPC	0.997563	0.998701	0.433805	2.2992	0.997563	0.997563	0.997563	3.57182	3.58737
NOS1	0.997767	0.998753	0.416855	2.39294	0.997767	0.997767	0.997767	4.38395	4.39864
CLEC11A	0.999057	0.999836	0.761065	1.31352	0.999057	0.999057	0.999057	5.28763	5.33051

## Sheet: Supplementary Table 2
gName	Coef
MAPK8	-0.0127231
APOBEC3C	0.117194
MR1	0.0145927
NMB	-0.000713565
IL13RA2	0.0427274
S100G	-0.106151
TXLNA	0.0503066
EREG	0.0508273
S100A9	0.0957221
AMELX	-0.0494285
SEMA3E	0.0480291
PAK6	0.0650357
GRAP2	-0.495563
PI15	-0.565553
MLNR	-0.225588
DKK1	0.0177889
ESRRG	0.00966565
FLT4	-0.0766993
MET	0.0680702
FGF14	0.105685
CALCR	-0.214523
PPARD	-0.160989
GALR2	-0.559838
CRLF1	-0.0745727
EDNRB	-0.0817091
EDNRA	-0.198089
HSPA1A	-0.172763
CCL7	0.0237499
PSMD5	0.0147373
NR1D1	0.148586
PCSK1	0.00241764
CYSLTR2	-0.171059
HDGF	-0.13488
ELN	0.109005

## Sheet: Supplementary Table 3
gName	Coef	Pvalue	HR	Low.95.CI.	High.95.CI.
EDNRA	-0.325653	4.58218e-05	0.722056	0.617396	0.844458
HSPA1A	-0.312268	0.000296676	0.731785	0.617903	0.866656
S100A9	0.174607	0.0021708	1.19078	1.06501	1.3314
PI15	-1.12803	0.00343735	0.323671	0.152024	0.689123
EDNRB	-0.199258	0.00349391	0.819338	0.716786	0.936563
GALR2	-1.69074	0.00354828	0.184383	0.0591755	0.574516
NR1D1	0.367375	0.00747783	1.44394	1.10316	1.88999
FGF14	0.184641	0.0120479	1.20279	1.04134	1.38927
ELN	0.258162	0.0128408	1.29455	1.05633	1.58648
IL13RA2	0.0810697	0.0145991	1.08445	1.01614	1.15735
MET	0.172446	0.0326107	1.18821	1.01438	1.39183
HDGF	-0.3423	0.0341553	0.710135	0.517356	0.974748
GRAP2	-0.86318	0.0621694	0.421818	0.170287	1.04489
CRLF1	-0.138404	0.0674543	0.870747	0.750701	1.00999

## Sheet: Supplementary Table 4
Step	Df	Deviance	Resid..Df	Resid..Dev	AIC
	NA	NA	227	1872.01	1940.01
S100G	1	0.00385634	228	1872.01	1938.01
ESRRG	1	0.00858976	229	1872.02	1936.02
DKK1	1	0.108693	230	1872.13	1934.13
NMB	1	0.105443	231	1872.23	1932.23
TXLNA	1	0.119672	232	1872.35	1930.35
PAK6	1	0.0988237	233	1872.45	1928.45
AMELX	1	0.221787	234	1872.67	1926.67
EREG	1	0.296113	235	1872.97	1924.97
PPARD	1	0.295038	236	1873.27	1923.27
CCL7	1	0.280417	237	1873.55	1921.55
FLT4	1	0.374873	238	1873.92	1919.92
PCSK1	1	0.348992	239	1874.27	1918.27
MLNR	1	0.428901	240	1874.7	1916.7
MAPK8	1	0.550423	241	1875.25	1915.25
PSMD5	1	0.535535	242	1875.78	1913.78
APOBEC3C	1	0.467964	243	1876.25	1912.25
CALCR	1	0.850282	244	1877.1	1911.1
SEMA3E	1	1.91102	245	1879.01	1911.01
MR1	1	1.8941	246	1880.91	1910.91
CYSLTR2	1	1.61527	247	1882.52	1910.52

## Sheet: Supplementary Table 5
GeneFamily	Genes	pvalue	padj
Endothelin receptors	EDNRA/EDNRB	2.03e-06	2.84e-05
Galanin receptors	GALR2	0.00241426	0.0337996
CAP superfamily	PI15	0.0042214	0.0590996
TIM23 complex	HSPA1A	0.00782657	0.109572
PWWP domain containing	HDGF	0.0138083	0.193316
S100 calcium binding proteins	S100A9	0.0150006	0.210008
Receptor tyrosine kinases	MET	0.024491	0.342874
Interleukin receptors	IL13RA2	0.0256713	0.359398
Nuclear hormone receptors	NR1D1	0.029792	0.417088
SH2 domain containing	GRAP2	0.0598998	0.838597
Fibronectin type III domain containing	CRLF1	0.0930089	1
unknown	FGF14/ELN	1	1

## Sheet: Supplementary Table 6
ONTOLOGY	ID	Description	pvalue	p.adjust	qvalue	geneID	Count
BP	GO:0048484	enteric nervous system development	3.4974e-05	0.0201553	0.0120363	EDNRA/EDNRB	2
BP	GO:0007194	negative regulation of adenylate cyclase activity	8.08658e-05	0.0201553	0.0120363	EDNRB/GALR2	2
BP	GO:0031280	negative regulation of cyclase activity	0.000100335	0.0201553	0.0120363	EDNRB/GALR2	2
BP	GO:0051350	negative regulation of lyase activity	0.00012188	0.0201553	0.0120363	EDNRB/GALR2	2
BP	GO:0014829	vascular smooth muscle contraction	0.00013343	0.0201553	0.0120363	EDNRA/EDNRB	2
BP	GO:0031116	positive regulation of microtubule polymerization	0.000158081	0.0201553	0.0120363	HSPA1A/MET	2
BP	GO:0031112	positive regulation of microtubule polymerization or depolymerization	0.000213566	0.0233398	0.013938	HSPA1A/MET	2
BP	GO:0045761	regulation of adenylate cyclase activity	0.00024439	0.0233698	0.013956	EDNRB/GALR2	2
BP	GO:0002221	pattern recognition receptor signaling pathway	0.000300085	0.0255072	0.0152324	HSPA1A/S100A9/NR1D1	3
BP	GO:0072503	cellular divalent inorganic cation homeostasis	0.000373525	0.0285747	0.0170642	EDNRA/S100A9/EDNRB/GALR2	4
BP	GO:0031113	regulation of microtubule polymerization	0.000472133	0.0308308	0.0184115	HSPA1A/MET	2
BP	GO:0048483	autonomic nervous system development	0.000517174	0.0308308	0.0184115	EDNRA/EDNRB	2
BP	GO:0031279	regulation of cyclase activity	0.000540448	0.0308308	0.0184115	EDNRB/GALR2	2
BP	GO:0051339	regulation of lyase activity	0.000564224	0.0308308	0.0184115	EDNRB/GALR2	2
BP	GO:0002758	innate immune response-activating signal transduction	0.000648575	0.0330773	0.0197531	HSPA1A/S100A9/NR1D1	3
BP	GO:0002218	activation of innate immune response	0.000814376	0.0389373	0.0232526	HSPA1A/S100A9/NR1D1	3
BP	GO:0007585	respiratory gaseous exchange	0.00107723	0.0457823	0.0273402	EDNRA/ELN	2
BP	GO:2001259	positive regulation of cation channel activity	0.00107723	0.0457823	0.0273402	GALR2/FGF14	2
BP	GO:0031110	regulation of microtubule polymerization or depolymerization	0.00128365	0.0466472	0.0278568	HSPA1A/MET	2
BP	GO:0046785	microtubule polymerization	0.00128365	0.0466472	0.0278568	HSPA1A/MET	2
BP	GO:0060326	cell chemotaxis	0.00128376	0.0466472	0.0278568	S100A9/EDNRB/MET	3
BP	GO:0042310	vasoconstriction	0.00135634	0.0466472	0.0278568	EDNRA/EDNRB	2
BP	GO:0007204	positive regulation of cytosolic calcium ion concentration	0.0014668	0.0466472	0.0278568	EDNRA/EDNRB/GALR2	3
BP	GO:0045089	positive regulation of innate immune response	0.0014668	0.0466472	0.0278568	HSPA1A/S100A9/NR1D1	3
BP	GO:0014032	neural crest cell development	0.00154654	0.0466472	0.0278568	EDNRA/EDNRB	2
BP	GO:0097756	negative regulation of blood vessel diameter	0.00166643	0.0466472	0.0278568	EDNRA/EDNRB	2
BP	GO:0014031	mesenchymal cell development	0.00170735	0.0466472	0.0278568	EDNRA/EDNRB	2
BP	GO:0048864	stem cell development	0.00170735	0.0466472	0.0278568	EDNRA/EDNRB	2
BP	GO:0014033	neural crest cell differentiation	0.00187582	0.0494827	0.02955	EDNRA/EDNRB	2
BP	GO:0051480	regulation of cytosolic calcium ion concentration	0.00209516	0.0521255	0.0311283	EDNRA/EDNRB/GALR2	3
BP	GO:0006936	muscle contraction	0.00211228	0.0521255	0.0311283	EDNRA/EDNRB/GALR2	3
BP	GO:0032414	positive regulation of ion transmembrane transporter activity	0.00233019	0.0535098	0.031955	GALR2/FGF14	2
BP	GO:0045088	regulation of innate immune response	0.00236116	0.0535098	0.031955	HSPA1A/S100A9/NR1D1	3
BP	GO:0007200	phospholipase C-activating G protein-coupled receptor signaling pathway	0.00237821	0.0535098	0.031955	EDNRB/GALR2	2
BP	GO:0032411	positive regulation of transporter activity	0.0027275	0.0585428	0.0349606	GALR2/FGF14	2
BP	GO:0006939	smooth muscle contraction	0.00277926	0.0585428	0.0349606	EDNRA/EDNRB	2
BP	GO:0031109	microtubule polymerization or depolymerization	0.00283148	0.0585428	0.0349606	HSPA1A/MET	2
BP	GO:0031349	positive regulation of defense response	0.00368108	0.0675069	0.0403137	HSPA1A/S100A9/NR1D1	3
BP	GO:0032273	positive regulation of protein polymerization	0.00415914	0.0675069	0.0403137	HSPA1A/MET	2
BP	GO:0035296	regulation of tube diameter	0.00415914	0.0675069	0.0403137	EDNRA/EDNRB	2
BP	GO:0097746	regulation of blood vessel diameter	0.00415914	0.0675069	0.0403137	EDNRA/EDNRB	2
BP	GO:0006874	cellular calcium ion homeostasis	0.00421287	0.0675069	0.0403137	EDNRA/EDNRB/GALR2	3
BP	GO:0002224	toll-like receptor signaling pathway	0.00428591	0.0675069	0.0403137	S100A9/NR1D1	2
BP	GO:0030260	entry into host cell	0.00441447	0.0675069	0.0403137	HSPA1A/MET	2
BP	GO:0034620	cellular response to unfolded protein	0.00441447	0.0675069	0.0403137	HSPA1A/HDGF	2
BP	GO:0044409	entry into host	0.00441447	0.0675069	0.0403137	HSPA1A/MET	2
BP	GO:0051806	entry into cell of other organism involved in symbiotic interaction	0.00441447	0.0675069	0.0403137	HSPA1A/MET	2
BP	GO:0051828	entry into other organism involved in symbiotic interaction	0.00441447	0.0675069	0.0403137	HSPA1A/MET	2
BP	GO:0003012	muscle system process	0.00442721	0.0675069	0.0403137	EDNRA/EDNRB/GALR2	3
BP	GO:0055074	calcium ion homeostasis	0.00456452	0.0675069	0.0403137	EDNRA/EDNRB/GALR2	3
BP	GO:0050880	regulation of blood vessel size	0.00461066	0.0675069	0.0403137	EDNRA/EDNRB	2
BP	GO:1904064	positive regulation of cation transmembrane transport	0.00461066	0.0675069	0.0403137	GALR2/FGF14	2
BP	GO:0035150	regulation of tube size	0.00467695	0.0675069	0.0403137	EDNRA/EDNRB	2
BP	GO:0048871	multicellular organismal homeostasis	0.00484693	0.0686648	0.0410052	EDNRB/NR1D1/MET	3
BP	GO:0051092	positive regulation of NF-kappaB transcription factor activity	0.00529341	0.0729043	0.0435369	HSPA1A/S100A9	2
BP	GO:0034767	positive regulation of ion transmembrane transport	0.00543524	0.0729043	0.0435369	GALR2/FGF14	2
BP	GO:0008015	blood circulation	0.00547424	0.0729043	0.0435369	EDNRA/EDNRB/ELN	3
BP	GO:0048754	branching morphogenesis of an epithelial tube	0.00557882	0.0729043	0.0435369	EDNRA/MET	2
BP	GO:0035967	cellular response to topologically incorrect protein	0.00565126	0.0729043	0.0435369	HSPA1A/HDGF	2
BP	GO:0003013	circulatory system process	0.0057256	0.0729043	0.0435369	EDNRA/EDNRB/ELN	3
BP	GO:0003018	vascular process in circulatory system	0.00639953	0.0729043	0.0435369	EDNRA/EDNRB	2
BP	GO:2001242	regulation of intrinsic apoptotic signaling pathway	0.00639953	0.0729043	0.0435369	HSPA1A/S100A9	2
BP	GO:2001257	regulation of cation channel activity	0.00647672	0.0729043	0.0435369	GALR2/FGF14	2
BP	GO:0006986	response to unfolded protein	0.00702907	0.0729043	0.0435369	HSPA1A/HDGF	2
BP	GO:0001659	temperature homeostasis	0.00719071	0.0729043	0.0435369	EDNRB/NR1D1	2
BP	GO:0070507	regulation of microtubule cytoskeleton organization	0.00751908	0.0729043	0.0435369	HSPA1A/MET	2
BP	GO:0001660	fever generation	0.00754652	0.0729043	0.0435369	EDNRB	1
BP	GO:0002887	negative regulation of myeloid leukocyte mediated immunity	0.00754652	0.0729043	0.0435369	IL13RA2	1
BP	GO:0014041	regulation of neuron maturation	0.00754652	0.0729043	0.0435369	EDNRB	1
BP	GO:0014820	tonic smooth muscle contraction	0.00754652	0.0729043	0.0435369	EDNRA	1
BP	GO:0043084	penile erection	0.00754652	0.0729043	0.0435369	EDNRB	1
BP	GO:0008217	regulation of blood pressure	0.00768578	0.0729043	0.0435369	EDNRA/EDNRB	2
BP	GO:0061138	morphogenesis of a branching epithelium	0.00810989	0.0729043	0.0435369	EDNRA/MET	2
BP	GO:0002523	leukocyte migration involved in inflammatory response	0.00829826	0.0729043	0.0435369	S100A9	1
BP	GO:0002638	negative regulation of immunoglobulin production	0.00829826	0.0729043	0.0435369	IL13RA2	1
BP	GO:0043301	negative regulation of leukocyte degranulation	0.00829826	0.0729043	0.0435369	IL13RA2	1
BP	GO:0061469	regulation of type B pancreatic cell proliferation	0.00829826	0.0729043	0.0435369	NR1D1	1
BP	GO:0070106	interleukin-27-mediated signaling pathway	0.00829826	0.0729043	0.0435369	CRLF1	1
BP	GO:0070857	regulation of bile acid biosynthetic process	0.00829826	0.0729043	0.0435369	NR1D1	1
BP	GO:0090084	negative regulation of inclusion body assembly	0.00829826	0.0729043	0.0435369	HSPA1A	1
BP	GO:0035966	response to topologically incorrect protein	0.00872113	0.0729043	0.0435369	HSPA1A/HDGF	2
BP	GO:0034764	positive regulation of transmembrane transport	0.00898929	0.0729043	0.0435369	GALR2/FGF14	2
BP	GO:0033004	negative regulation of mast cell activation	0.00904947	0.0729043	0.0435369	IL13RA2	1
BP	GO:0070486	leukocyte aggregation	0.00904947	0.0729043	0.0435369	S100A9	1
BP	GO:0070493	thrombin-activated receptor signaling pathway	0.00904947	0.0729043	0.0435369	MET	1
BP	GO:0097201	negative regulation of transcription from RNA polymerase II promoter in response to stress	0.00904947	0.0729043	0.0435369	HSPA1A	1
BP	GO:1900402	regulation of carbohydrate metabolic process by regulation of transcription from RNA polymerase II promoter	0.00904947	0.0729043	0.0435369	NR1D1	1
BP	GO:1901298	regulation of hydrogen peroxide-mediated programmed cell death	0.00904947	0.0729043	0.0435369	MET	1
BP	GO:1901387	positive regulation of voltage-gated calcium channel activity	0.00904947	0.0729043	0.0435369	FGF14	1
BP	GO:1904424	regulation of GTP binding	0.00904947	0.0729043	0.0435369	MET	1
BP	GO:0001763	morphogenesis of a branching structure	0.00935259	0.0729043	0.0435369	EDNRA/MET	2
BP	GO:0048863	stem cell differentiation	0.00962935	0.0729043	0.0435369	EDNRA/EDNRB	2
BP	GO:0071222	cellular response to lipopolysaccharide	0.00962935	0.0729043	0.0435369	EDNRB/NR1D1	2
BP	GO:0097529	myeloid leukocyte migration	0.00962935	0.0729043	0.0435369	S100A9/EDNRB	2
BP	GO:1902905	positive regulation of supramolecular fiber organization	0.00972242	0.0729043	0.0435369	HSPA1A/MET	2
BP	GO:0001886	endothelial cell morphogenesis	0.00980015	0.0729043	0.0435369	MET	1
BP	GO:0007494	midgut development	0.00980015	0.0729043	0.0435369	EDNRB	1
BP	GO:0017014	protein nitrosylation	0.00980015	0.0729043	0.0435369	S100A9	1
BP	GO:0018119	peptidyl-cysteine S-nitrosylation	0.00980015	0.0729043	0.0435369	S100A9	1
BP	GO:0031650	regulation of heat generation	0.00980015	0.0729043	0.0435369	EDNRB	1
BP	GO:0070431	nucleotide-binding oligomerization domain containing 2 signaling pathway	0.00980015	0.0729043	0.0435369	HSPA1A	1
BP	GO:1904251	regulation of bile acid metabolic process	0.00980015	0.0729043	0.0435369	NR1D1	1
BP	GO:0032886	regulation of microtubule-based process	0.0100988	0.0729043	0.0435369	HSPA1A/MET	2
BP	GO:0071219	cellular response to molecule of bacterial origin	0.0102894	0.0729043	0.0435369	EDNRB/NR1D1	2
BP	GO:0032271	regulation of protein polymerization	0.0104816	0.0729043	0.0435369	HSPA1A/MET	2
BP	GO:0010421	hydrogen peroxide-mediated programmed cell death	0.0105503	0.0729043	0.0435369	MET	1
BP	GO:0035635	entry of bacterium into host cell	0.0105503	0.0729043	0.0435369	MET	1
BP	GO:0035810	positive regulation of urine volume	0.0105503	0.0729043	0.0435369	EDNRB	1
BP	GO:0035815	positive regulation of renal sodium excretion	0.0105503	0.0729043	0.0435369	EDNRB	1
BP	GO:0097468	programmed cell death in response to reactive oxygen species	0.0105503	0.0729043	0.0435369	MET	1
BP	GO:0051701	interaction with host	0.0105783	0.0729043	0.0435369	HSPA1A/MET	2
BP	GO:0048762	mesenchymal cell differentiation	0.0106754	0.0729167	0.0435443	EDNRA/EDNRB	2
BP	GO:0019935	cyclic-nucleotide-mediated signaling	0.0110678	0.0749281	0.0447455	EDNRB/GALR2	2
BP	GO:0051238	sequestering of metal ion	0.0112999	0.0749589	0.0447639	S100A9	1
BP	GO:2001028	positive regulation of endothelial cell chemotaxis	0.0112999	0.0749589	0.0447639	MET	1
BP	GO:0030595	leukocyte chemotaxis	0.0113663	0.0749589	0.0447639	S100A9/EDNRB	2
BP	GO:0051495	positive regulation of cytoskeleton organization	0.0116684	0.0761777	0.0454917	HSPA1A/MET	2
BP	GO:0007188	adenylate cyclase-modulating G protein-coupled receptor signaling pathway	0.0117699	0.0761777	0.0454917	EDNRA/GALR2	2
BP	GO:0048012	hepatocyte growth factor receptor signaling pathway	0.012049	0.0761777	0.0454917	MET	1
BP	GO:0090083	regulation of inclusion body assembly	0.012049	0.0761777	0.0454917	HSPA1A	1
BP	GO:1901841	regulation of high voltage-gated calcium channel activity	0.012049	0.0761777	0.0454917	FGF14	1
BP	GO:0071216	cellular response to biotic stimulus	0.0125959	0.0789824	0.0471667	EDNRB/NR1D1	2
BP	GO:0031649	heat generation	0.0127976	0.0795948	0.0475323	EDNRB	1
BP	GO:0046488	phosphatidylinositol metabolic process	0.0130183	0.0803143	0.047962	GALR2/MET	2
BP	GO:0097237	cellular response to toxic substance	0.0132318	0.0809785	0.0483587	S100A9/MET	2
BP	GO:0070633	transepithelial transport	0.0135456	0.0816499	0.0487597	EDNRB	1
BP	GO:0032412	regulation of ion transmembrane transporter activity	0.013555	0.0816499	0.0487597	GALR2/FGF14	2
BP	GO:0034143	regulation of toll-like receptor 4 signaling pathway	0.0142931	0.0821259	0.0490439	NR1D1	1
BP	GO:0035024	negative regulation of Rho protein signal transduction	0.0142931	0.0821259	0.0490439	MET	1
BP	GO:0044342	type B pancreatic cell proliferation	0.0142931	0.0821259	0.0490439	NR1D1	1
BP	GO:1901673	regulation of mitotic spindle assembly	0.0142931	0.0821259	0.0490439	HSPA1A	1
BP	GO:1902236	negative regulation of endoplasmic reticulum stress-induced intrinsic apoptotic signaling pathway	0.0142931	0.0821259	0.0490439	HSPA1A	1
BP	GO:0022898	regulation of transmembrane transporter activity	0.0143225	0.0821259	0.0490439	GALR2/FGF14	2
BP	GO:0007620	copulation	0.0150401	0.0821259	0.0490439	EDNRB	1
BP	GO:0010869	regulation of receptor biosynthetic process	0.0150401	0.0821259	0.0490439	NR1D1	1
BP	GO:0010893	positive regulation of steroid biosynthetic process	0.0150401	0.0821259	0.0490439	NR1D1	1
BP	GO:0051131	chaperone-mediated protein complex assembly	0.0150401	0.0821259	0.0490439	HSPA1A	1
BP	GO:0061436	establishment of skin barrier	0.0150401	0.0821259	0.0490439	MET	1
BP	GO:0051091	positive regulation of DNA-binding transcription factor activity	0.0154512	0.0821259	0.0490439	HSPA1A/S100A9	2
BP	GO:0007187	G protein-coupled receptor signaling pathway, coupled to cyclic nucleotide second messenger	0.0155662	0.0821259	0.0490439	EDNRA/GALR2	2
BP	GO:0003180	aortic valve morphogenesis	0.0157866	0.0821259	0.0490439	ELN	1
BP	GO:0014821	phasic smooth muscle contraction	0.0157866	0.0821259	0.0490439	EDNRB	1
BP	GO:0035809	regulation of urine volume	0.0157866	0.0821259	0.0490439	EDNRB	1
BP	GO:0035813	regulation of renal sodium excretion	0.0157866	0.0821259	0.0490439	EDNRB	1
BP	GO:0031334	positive regulation of protein complex assembly	0.0159133	0.0821259	0.0490439	HSPA1A/MET	2
BP	GO:0032409	regulation of transporter activity	0.0160297	0.0821259	0.0490439	GALR2/FGF14	2
BP	GO:0043270	positive regulation of ion transport	0.0160297	0.0821259	0.0490439	GALR2/FGF14	2
BP	GO:0034976	response to endoplasmic reticulum stress	0.0164993	0.0821259	0.0490439	HSPA1A/HDGF	2
BP	GO:0032069	regulation of nuclease activity	0.0165325	0.0821259	0.0490439	HSPA1A	1
BP	GO:0033561	regulation of water loss via skin	0.0165325	0.0821259	0.0490439	MET	1
BP	GO:0035812	renal sodium excretion	0.0165325	0.0821259	0.0490439	EDNRB	1
BP	GO:0044321	response to leptin	0.0165325	0.0821259	0.0490439	NR1D1	1
BP	GO:0070841	inclusion body assembly	0.0165325	0.0821259	0.0490439	HSPA1A	1
BP	GO:1903429	regulation of cell maturation	0.0165325	0.0821259	0.0490439	EDNRB	1
BP	GO:0060485	mesenchyme development	0.0170945	0.0841888	0.0502758	EDNRA/EDNRB	2
BP	GO:0030318	melanocyte differentiation	0.017278	0.0841888	0.0502758	EDNRB	1
BP	GO:1903306	negative regulation of regulated secretory pathway	0.017278	0.0841888	0.0502758	IL13RA2	1
BP	GO:0051258	protein polymerization	0.0178209	0.0845857	0.0505128	HSPA1A/MET	2
BP	GO:0003176	aortic valve development	0.0180228	0.0845857	0.0505128	ELN	1
BP	GO:0032800	receptor biosynthetic process	0.0180228	0.0845857	0.0505128	NR1D1	1
BP	GO:0044062	regulation of excretion	0.0180228	0.0845857	0.0505128	EDNRB	1
BP	GO:1901018	positive regulation of potassium ion transmembrane transporter activity	0.0180228	0.0845857	0.0505128	GALR2	1
BP	GO:2001026	regulation of endothelial cell chemotaxis	0.0180228	0.0845857	0.0505128	MET	1
BP	GO:0051497	negative regulation of stress fiber assembly	0.0187672	0.0859696	0.0513392	MET	1
BP	GO:1901032	negative regulation of response to reactive oxygen species	0.0187672	0.0859696	0.0513392	MET	1
BP	GO:1903206	negative regulation of hydrogen peroxide-induced cell death	0.0187672	0.0859696	0.0513392	MET	1
BP	GO:2001039	negative regulation of cellular response to drug	0.0187672	0.0859696	0.0513392	MET	1
BP	GO:0097193	intrinsic apoptotic signaling pathway	0.0193129	0.086523	0.0516697	HSPA1A/S100A9	2
BP	GO:0030522	intracellular receptor signaling pathway	0.0194396	0.086523	0.0516697	HSPA1A/NR1D1	2
BP	GO:0042026	protein refolding	0.0195111	0.086523	0.0516697	HSPA1A	1
BP	GO:0090169	regulation of spindle assembly	0.0195111	0.086523	0.0516697	HSPA1A	1
BP	GO:1903421	regulation of synaptic vesicle recycling	0.0195111	0.086523	0.0516697	FGF14	1
BP	GO:0034599	cellular response to oxidative stress	0.0195666	0.086523	0.0516697	HSPA1A/MET	2
BP	GO:0032103	positive regulation of response to external stimulus	0.0205957	0.0897365	0.0535888	S100A9/MET	2
BP	GO:0007020	microtubule nucleation	0.0209972	0.0897365	0.0535888	HSPA1A	1
BP	GO:0032232	negative regulation of actin filament bundle assembly	0.0209972	0.0897365	0.0535888	MET	1
BP	GO:0042044	fluid transport	0.0209972	0.0897365	0.0535888	EDNRB	1
BP	GO:0043304	regulation of mast cell degranulation	0.0209972	0.0897365	0.0535888	IL13RA2	1
BP	GO:0048265	response to pain	0.0209972	0.0897365	0.0535888	EDNRB	1
BP	GO:0033006	regulation of mast cell activation involved in immune response	0.0217394	0.0918821	0.0548701	IL13RA2	1
BP	GO:0045940	positive regulation of steroid metabolic process	0.0217394	0.0918821	0.0548701	NR1D1	1
BP	GO:0001569	branching involved in blood vessel morphogenesis	0.0224812	0.093468	0.0558171	EDNRA	1
BP	GO:0007202	activation of phospholipase C activity	0.0224812	0.093468	0.0558171	EDNRA	1
BP	GO:1902235	regulation of endoplasmic reticulum stress-induced intrinsic apoptotic signaling pathway	0.0224812	0.093468	0.0558171	HSPA1A	1
BP	GO:0060562	epithelial tube morphogenesis	0.0227214	0.0939561	0.0561086	EDNRA/MET	2
BP	GO:1904062	regulation of cation transmembrane transport	0.0228572	0.0939955	0.0561321	GALR2/FGF14	2
BP	GO:0007190	activation of adenylate cyclase activity	0.0232224	0.0939955	0.0561321	EDNRA	1
BP	GO:0045648	positive regulation of erythrocyte differentiation	0.0232224	0.0939955	0.0561321	HSPA1A	1
BP	GO:0051085	chaperone cofactor-dependent protein refolding	0.0232224	0.0939955	0.0561321	HSPA1A	1
BP	GO:0035767	endothelial cell chemotaxis	0.0239631	0.0944901	0.0564275	MET	1
BP	GO:0042311	vasodilation	0.0239631	0.0944901	0.0564275	EDNRB	1
BP	GO:0045920	negative regulation of exocytosis	0.0239631	0.0944901	0.0564275	IL13RA2	1
BP	GO:1903205	regulation of hydrogen peroxide-induced cell death	0.0239631	0.0944901	0.0564275	MET	1
BP	GO:1905314	semi-lunar valve development	0.0239631	0.0944901	0.0564275	ELN	1
BP	GO:0032496	response to lipopolysaccharide	0.0242341	0.0944901	0.0564275	EDNRB/NR1D1	2
BP	GO:0007159	leukocyte cell-cell adhesion	0.0246538	0.0944901	0.0564275	S100A9/GRAP2	2
BP	GO:0019934	cGMP-mediated signaling	0.0247033	0.0944901	0.0564275	EDNRB	1
BP	GO:0034142	toll-like receptor 4 signaling pathway	0.0247033	0.0944901	0.0564275	NR1D1	1
BP	GO:0050931	pigment cell differentiation	0.0247033	0.0944901	0.0564275	EDNRB	1
BP	GO:0098801	regulation of renal system process	0.0247033	0.0944901	0.0564275	EDNRB	1
BP	GO:0002701	negative regulation of production of molecular mediator of immune response	0.025443	0.0945479	0.056462	IL13RA2	1
BP	GO:0003382	epithelial cell morphogenesis	0.025443	0.0945479	0.056462	MET	1
BP	GO:0002237	response to molecule of bacterial origin	0.0260746	0.0945479	0.056462	EDNRB/NR1D1	2
BP	GO:0048246	macrophage chemotaxis	0.0261821	0.0945479	0.056462	EDNRB	1
BP	GO:0070423	nucleotide-binding oligomerization domain containing signaling pathway	0.0261821	0.0945479	0.056462	HSPA1A	1
BP	GO:1901099	negative regulation of signal transduction in absence of ligand	0.0261821	0.0945479	0.056462	HSPA1A	1
BP	GO:2001024	negative regulation of response to drug	0.0261821	0.0945479	0.056462	MET	1
BP	GO:2001038	regulation of cellular response to drug	0.0261821	0.0945479	0.056462	MET	1
BP	GO:2001240	negative regulation of extrinsic apoptotic signaling pathway in absence of ligand	0.0261821	0.0945479	0.056462	HSPA1A	1
BP	GO:0006699	bile acid biosynthetic process	0.0269207	0.0945479	0.056462	NR1D1	1
BP	GO:0006882	cellular zinc ion homeostasis	0.0269207	0.0945479	0.056462	S100A9	1
BP	GO:0033120	positive regulation of RNA splicing	0.0269207	0.0945479	0.056462	HSPA1A	1
BP	GO:0035872	nucleotide-binding domain, leucine rich repeat containing receptor signaling pathway	0.0269207	0.0945479	0.056462	HSPA1A	1
BP	GO:0036474	cell death in response to hydrogen peroxide	0.0269207	0.0945479	0.056462	MET	1
BP	GO:0051084	'de novo' posttranslational protein folding	0.0269207	0.0945479	0.056462	HSPA1A	1
BP	GO:0060236	regulation of mitotic spindle organization	0.0269207	0.0945479	0.056462	HSPA1A	1
BP	GO:1901385	regulation of voltage-gated calcium channel activity	0.0269207	0.0945479	0.056462	FGF14	1
BP	GO:1902903	regulation of supramolecular fiber organization	0.0269431	0.0945479	0.056462	HSPA1A/MET	2
BP	GO:0007618	mating	0.0276588	0.0961773	0.0574351	EDNRB	1
BP	GO:1901021	positive regulation of calcium ion transmembrane transporter activity	0.0276588	0.0961773	0.0574351	FGF14	1
BP	GO:0045862	positive regulation of proteolysis	0.0282679	0.0978505	0.0584343	HSPA1A/S100A9	2
BP	GO:0055069	zinc ion homeostasis	0.0283964	0.0978525	0.0584355	S100A9	1
BP	GO:0033003	regulation of mast cell activation	0.0291335	0.0989201	0.059073	IL13RA2	1
BP	GO:0050832	defense response to fungus	0.0291335	0.0989201	0.059073	S100A9	1
BP	GO:0051930	regulation of sensory perception of pain	0.0291335	0.0989201	0.059073	EDNRB	1
BP	GO:0006458	'de novo' protein folding	0.02987	0.0989201	0.059073	HSPA1A	1
BP	GO:0034122	negative regulation of toll-like receptor signaling pathway	0.02987	0.0989201	0.059073	NR1D1	1
BP	GO:0051931	regulation of sensory perception	0.02987	0.0989201	0.059073	EDNRB	1
BP	GO:0071526	semaphorin-plexin signaling pathway	0.02987	0.0989201	0.059073	MET	1
BP	GO:0090224	regulation of spindle organization	0.02987	0.0989201	0.059073	HSPA1A	1
BP	GO:1901381	positive regulation of potassium ion transmembrane transport	0.02987	0.0989201	0.059073	GALR2	1
BP	GO:0006650	glycerophospholipid metabolic process	0.0305343	0.100326	0.0599126	GALR2/MET	2
BP	GO:1901028	regulation of mitochondrial outer membrane permeabilization involved in apoptotic signaling pathway	0.030606	0.100326	0.0599126	HSPA1A	1
BP	GO:0050678	regulation of epithelial cell proliferation	0.030688	0.100326	0.0599126	EDNRB/NR1D1	2
BP	GO:0010863	positive regulation of phospholipase C activity	0.0313415	0.100945	0.0602825	EDNRA	1
BP	GO:0042551	neuron maturation	0.0313415	0.100945	0.0602825	EDNRB	1
BP	GO:0043300	regulation of leukocyte degranulation	0.0313415	0.100945	0.0602825	IL13RA2	1
BP	GO:0010959	regulation of metal ion transport	0.0319285	0.100945	0.0602825	GALR2/FGF14	2
BP	GO:1903573	negative regulation of response to endoplasmic reticulum stress	0.0320765	0.100945	0.0602825	HSPA1A	1
BP	GO:0043303	mast cell degranulation	0.032811	0.100945	0.0602825	IL13RA2	1
BP	GO:0048066	developmental pigmentation	0.032811	0.100945	0.0602825	EDNRB	1
BP	GO:1900274	regulation of phospholipase C activity	0.032811	0.100945	0.0602825	EDNRA	1
BP	GO:1901031	regulation of response to reactive oxygen species	0.032811	0.100945	0.0602825	MET	1
BP	GO:0010639	negative regulation of organelle organization	0.0331891	0.100945	0.0602825	HSPA1A/MET	2
BP	GO:0002279	mast cell activation involved in immune response	0.0335449	0.100945	0.0602825	IL13RA2	1
BP	GO:0002704	negative regulation of leukocyte mediated immunity	0.0335449	0.100945	0.0602825	IL13RA2	1
BP	GO:0006111	regulation of gluconeogenesis	0.0335449	0.100945	0.0602825	NR1D1	1
BP	GO:0018198	peptidyl-cysteine modification	0.0335449	0.100945	0.0602825	S100A9	1
BP	GO:1900034	regulation of cellular response to heat	0.0335449	0.100945	0.0602825	HSPA1A	1
BP	GO:0018108	peptidyl-tyrosine phosphorylation	0.0336669	0.100945	0.0602825	MET/CRLF1	2
BP	GO:0018212	peptidyl-tyrosine modification	0.0341475	0.100945	0.0602825	MET/CRLF1	2
BP	GO:0001961	positive regulation of cytokine-mediated signaling pathway	0.0342784	0.100945	0.0602825	HSPA1A	1
BP	GO:0002448	mast cell mediated immunity	0.0342784	0.100945	0.0602825	IL13RA2	1
BP	GO:0005978	glycogen biosynthetic process	0.0342784	0.100945	0.0602825	NR1D1	1
BP	GO:0008206	bile acid metabolic process	0.0342784	0.100945	0.0602825	NR1D1	1
BP	GO:0009250	glucan biosynthetic process	0.0342784	0.100945	0.0602825	NR1D1	1
BP	GO:0032757	positive regulation of interleukin-8 production	0.0342784	0.100945	0.0602825	HSPA1A	1
BP	GO:1905517	macrophage migration	0.0342784	0.100945	0.0602825	EDNRB	1
BP	GO:2001239	regulation of extrinsic apoptotic signaling pathway in absence of ligand	0.0342784	0.100945	0.0602825	HSPA1A	1
BP	GO:2001233	regulation of apoptotic signaling pathway	0.0343083	0.100945	0.0602825	HSPA1A/S100A9	2
BP	GO:0006953	acute-phase response	0.0350113	0.10107	0.0603571	EDNRB	1
BP	GO:0043268	positive regulation of potassium ion transport	0.0350113	0.10107	0.0603571	GALR2	1
BP	GO:0045646	regulation of erythrocyte differentiation	0.0350113	0.10107	0.0603571	HSPA1A	1
BP	GO:0046580	negative regulation of Ras protein signal transduction	0.0350113	0.10107	0.0603571	MET	1
BP	GO:0120163	negative regulation of cold-induced thermogenesis	0.0350113	0.10107	0.0603571	NR1D1	1
BP	GO:0003179	heart valve morphogenesis	0.0357437	0.102412	0.0611581	ELN	1
BP	GO:0055078	sodium ion homeostasis	0.0357437	0.102412	0.0611581	EDNRB	1
BP	GO:0051090	regulation of DNA-binding transcription factor activity	0.037755	0.1067	0.063719	HSPA1A/S100A9	2
BP	GO:0002886	regulation of myeloid leukocyte mediated immunity	0.0379378	0.1067	0.063719	IL13RA2	1
BP	GO:0009620	response to fungus	0.0379378	0.1067	0.063719	S100A9	1
BP	GO:0045744	negative regulation of G protein-coupled receptor signaling pathway	0.0379378	0.1067	0.063719	MET	1
BP	GO:0097345	mitochondrial outer membrane permeabilization	0.0379378	0.1067	0.063719	HSPA1A	1
BP	GO:0001558	regulation of cell growth	0.0384265	0.107679	0.0643034	HSPA1A/S100A9	2
BP	GO:0060760	positive regulation of response to cytokine stimulus	0.0386681	0.10796	0.0644716	HSPA1A	1
BP	GO:0050673	epithelial cell proliferation	0.0391026	0.108776	0.064959	EDNRB/NR1D1	2
BP	GO:0010823	negative regulation of mitochondrion organization	0.0393979	0.108807	0.064977	HSPA1A	1
BP	GO:0051058	negative regulation of small GTPase mediated signal transduction	0.0393979	0.108807	0.064977	MET	1
BP	GO:0050727	regulation of inflammatory response	0.0399543	0.108902	0.065034	S100A9/EDNRB	2
BP	GO:0003170	heart valve development	0.0401272	0.108902	0.065034	ELN	1
BP	GO:0031295	T cell costimulation	0.0401272	0.108902	0.065034	GRAP2	1
BP	GO:0007265	Ras protein signal transduction	0.0408133	0.108902	0.065034	MET/GRAP2	2
BP	GO:0001755	neural crest cell migration	0.040856	0.108902	0.065034	EDNRB	1
BP	GO:0031294	lymphocyte costimulation	0.040856	0.108902	0.065034	GRAP2	1
BP	GO:0032922	circadian regulation of gene expression	0.040856	0.108902	0.065034	NR1D1	1
BP	GO:0061178	regulation of insulin secretion involved in cellular response to glucose stimulus	0.040856	0.108902	0.065034	NR1D1	1
BP	GO:1900408	negative regulation of cellular response to oxidative stress	0.040856	0.108902	0.065034	MET	1
BP	GO:1903202	negative regulation of oxidative stress-induced cell death	0.040856	0.108902	0.065034	MET	1
BP	GO:0002683	negative regulation of immune system process	0.0420279	0.110268	0.0658497	NR1D1/IL13RA2	2
BP	GO:0045576	mast cell activation	0.0423121	0.110268	0.0658497	IL13RA2	1
BP	GO:0097755	positive regulation of blood vessel diameter	0.0423121	0.110268	0.0658497	EDNRB	1
BP	GO:1902110	positive regulation of mitochondrial membrane permeability involved in apoptotic process	0.0423121	0.110268	0.0658497	HSPA1A	1
BP	GO:1902883	negative regulation of response to oxidative stress	0.0423121	0.110268	0.0658497	MET	1
BP	GO:2001244	positive regulation of intrinsic apoptotic signaling pathway	0.0423121	0.110268	0.0658497	S100A9	1
BP	GO:0019932	second-messenger-mediated signaling	0.0423774	0.110268	0.0658497	EDNRB/GALR2	2
BP	GO:0006979	response to oxidative stress	0.0427282	0.110487	0.0659805	HSPA1A/MET	2
BP	GO:0052547	regulation of peptidase activity	0.0429039	0.110487	0.0659805	S100A9/PI15	2
BP	GO:0001885	endothelial cell development	0.0430393	0.110487	0.0659805	MET	1
BP	GO:0010518	positive regulation of phospholipase activity	0.0430393	0.110487	0.0659805	EDNRA	1
BP	GO:0010803	regulation of tumor necrosis factor-mediated signaling pathway	0.0437661	0.111233	0.0664259	HSPA1A	1
BP	GO:0070059	intrinsic apoptotic signaling pathway in response to endoplasmic reticulum stress	0.0437661	0.111233	0.0664259	HSPA1A	1
BP	GO:1902686	mitochondrial outer membrane permeabilization involved in programmed cell death	0.0437661	0.111233	0.0664259	HSPA1A	1
BP	GO:0002753	cytoplasmic pattern recognition receptor signaling pathway	0.0444923	0.111611	0.0666519	HSPA1A	1
BP	GO:0061077	chaperone-mediated protein folding	0.0444923	0.111611	0.0666519	HSPA1A	1
BP	GO:0090307	mitotic spindle assembly	0.0444923	0.111611	0.0666519	HSPA1A	1
BP	GO:0043254	regulation of protein complex assembly	0.0444986	0.111611	0.0666519	HSPA1A/MET	2
BP	GO:0010498	proteasomal protein catabolic process	0.0446772	0.111693	0.0667007	HSPA1A/NR1D1	2
BP	GO:0034765	regulation of ion transmembrane transport	0.0450351	0.112221	0.0670161	GALR2/FGF14	2
BP	GO:0035794	positive regulation of mitochondrial membrane permeability	0.045218	0.112311	0.0670698	HSPA1A	1
BP	GO:0001667	ameboidal-type cell migration	0.0453942	0.112384	0.0671132	EDNRB/MET	2
BP	GO:0046486	glycerolipid metabolic process	0.0459349	0.112621	0.0672551	GALR2/MET	2
BP	GO:0035773	insulin secretion involved in cellular response to glucose stimulus	0.0459432	0.112621	0.0672551	NR1D1	1
BP	GO:0036498	IRE1-mediated unfolded protein response	0.0459432	0.112621	0.0672551	HDGF	1
BP	GO:0002637	regulation of immunoglobulin production	0.0466679	0.112621	0.0672551	IL13RA2	1
BP	GO:0050891	multicellular organismal water homeostasis	0.0466679	0.112621	0.0672551	MET	1
BP	GO:1901016	regulation of potassium ion transmembrane transporter activity	0.0466679	0.112621	0.0672551	GALR2	1
BP	GO:1902108	regulation of mitochondrial membrane permeability involved in apoptotic process	0.0466679	0.112621	0.0672551	HSPA1A	1
BP	GO:1905710	positive regulation of membrane permeability	0.0466679	0.112621	0.0672551	HSPA1A	1
BP	GO:0006914	autophagy	0.0472061	0.113206	0.0676041	S100A9/MET	2
BP	GO:0061919	process utilizing autophagic mechanism	0.0472061	0.113206	0.0676041	S100A9/MET	2
BP	GO:0032418	lysosome localization	0.0481158	0.113908	0.0680234	IL13RA2	1
BP	GO:0034121	regulation of toll-like receptor signaling pathway	0.0481158	0.113908	0.0680234	NR1D1	1
BP	GO:0036465	synaptic vesicle recycling	0.0481158	0.113908	0.0680234	FGF14	1
BP	GO:0006644	phospholipid metabolic process	0.0484905	0.113908	0.0680234	GALR2/MET	2
BP	GO:0007588	excretion	0.0488389	0.113908	0.0680234	EDNRB	1
BP	GO:0032387	negative regulation of intracellular transport	0.0488389	0.113908	0.0680234	IL13RA2	1
BP	GO:0032677	regulation of interleukin-8 production	0.0488389	0.113908	0.0680234	HSPA1A	1
BP	GO:0050918	positive chemotaxis	0.0488389	0.113908	0.0680234	MET	1
BP	GO:2000243	positive regulation of reproductive process	0.0488389	0.113908	0.0680234	EDNRB	1
BP	GO:0050900	leukocyte migration	0.049416	0.114639	0.0684599	S100A9/EDNRB	2
BP	GO:0030104	water homeostasis	0.0495616	0.114639	0.0684599	MET	1
BP	GO:0002009	morphogenesis of an epithelium	0.0496019	0.114639	0.0684599	EDNRA/MET	2
BP	GO:0033692	cellular polysaccharide biosynthetic process	0.0502837	0.115865	0.0691919	NR1D1	1
BP	GO:0016049	cell growth	0.0507228	0.116128	0.0693494	HSPA1A/S100A9	2
BP	GO:0043312	neutrophil degranulation	0.0507228	0.116128	0.0693494	HSPA1A/S100A9	2
BP	GO:0010517	regulation of phospholipase activity	0.0510053	0.116128	0.0693494	EDNRA	1
BP	GO:0043647	inositol phosphate metabolic process	0.0510053	0.116128	0.0693494	GALR2	1
BP	GO:0002283	neutrophil activation involved in immune response	0.0512868	0.116385	0.0695024	HSPA1A/S100A9	2
BP	GO:0042531	positive regulation of tyrosine phosphorylation of STAT protein	0.0517265	0.116385	0.0695024	CRLF1	1
BP	GO:0060193	positive regulation of lipase activity	0.0517265	0.116385	0.0695024	EDNRA	1
BP	GO:1904427	positive regulation of calcium ion transmembrane transport	0.0517265	0.116385	0.0695024	FGF14	1
BP	GO:0050878	regulation of body fluid levels	0.052232	0.116634	0.0696513	EDNRB/MET	2
BP	GO:0038034	signal transduction in absence of ligand	0.0524471	0.116634	0.0696513	HSPA1A	1
BP	GO:0061844	antimicrobial humoral immune response mediated by antimicrobial peptide	0.0524471	0.116634	0.0696513	S100A9	1
BP	GO:0097192	extrinsic apoptotic signaling pathway in absence of ligand	0.0524471	0.116634	0.0696513	HSPA1A	1
BP	GO:0051051	negative regulation of transport	0.0526119	0.116661	0.0696676	HSPA1A/IL13RA2	2
BP	GO:0090066	regulation of anatomical structure size	0.0529928	0.11678	0.0697387	EDNRA/EDNRB	2
BP	GO:0033555	multicellular organismal response to stress	0.0531672	0.11678	0.0697387	EDNRB	1
BP	GO:0042119	neutrophil activation	0.0531837	0.11678	0.0697387	HSPA1A/S100A9	2
BP	GO:0002446	neutrophil mediated immunity	0.0533748	0.11678	0.0697387	HSPA1A/S100A9	2
BP	GO:0005977	glycogen metabolic process	0.0538868	0.11678	0.0697387	NR1D1	1
BP	GO:0031397	negative regulation of protein ubiquitination	0.0538868	0.11678	0.0697387	HSPA1A	1
BP	GO:0032637	interleukin-8 production	0.0538868	0.11678	0.0697387	HSPA1A	1
BP	GO:0046902	regulation of mitochondrial membrane permeability	0.0538868	0.11678	0.0697387	HSPA1A	1
BP	GO:0000271	polysaccharide biosynthetic process	0.0546059	0.117013	0.0698775	NR1D1	1
BP	GO:0006073	cellular glucan metabolic process	0.0546059	0.117013	0.0698775	NR1D1	1
BP	GO:0010827	regulation of glucose transmembrane transport	0.0546059	0.117013	0.0698775	EDNRA	1
BP	GO:0044042	glucan metabolic process	0.0546059	0.117013	0.0698775	NR1D1	1
BP	GO:0007422	peripheral nervous system development	0.0553244	0.117564	0.070207	EDNRB	1
BP	GO:0043618	regulation of transcription from RNA polymerase II promoter in response to stress	0.0553244	0.117564	0.070207	HSPA1A	1
BP	GO:1903201	regulation of oxidative stress-induced cell death	0.0553244	0.117564	0.070207	MET	1
BP	GO:0010507	negative regulation of autophagy	0.0560425	0.118432	0.0707254	MET	1
BP	GO:0051145	smooth muscle cell differentiation	0.0560425	0.118432	0.0707254	EDNRB	1
BP	GO:0003151	outflow tract morphogenesis	0.0574771	0.120466	0.0719397	ELN	1
BP	GO:0046889	positive regulation of lipid biosynthetic process	0.0574771	0.120466	0.0719397	NR1D1	1
BP	GO:1905897	regulation of response to endoplasmic reticulum stress	0.0574771	0.120466	0.0719397	HSPA1A	1
BP	GO:0030512	negative regulation of transforming growth factor beta receptor signaling pathway	0.0581937	0.121634	0.0726375	HSPA1A	1
BP	GO:0042509	regulation of tyrosine phosphorylation of STAT protein	0.0589097	0.122617	0.073224	CRLF1	1
BP	GO:0006885	regulation of pH	0.0596253	0.122617	0.073224	EDNRB	1
BP	GO:0032436	positive regulation of proteasomal ubiquitin-dependent protein catabolic process	0.0596253	0.122617	0.073224	HSPA1A	1
BP	GO:0043620	regulation of DNA-templated transcription in response to stress	0.0596253	0.122617	0.073224	HSPA1A	1
BP	GO:0090559	regulation of membrane permeability	0.0596253	0.122617	0.073224	HSPA1A	1
BP	GO:1903845	negative regulation of cellular response to transforming growth factor beta stimulus	0.0596253	0.122617	0.073224	HSPA1A	1
BP	GO:0032602	chemokine production	0.0603403	0.123754	0.0739035	S100A9	1
BP	GO:0007260	tyrosine phosphorylation of STAT protein	0.0610548	0.123891	0.0739852	CRLF1	1
BP	GO:0034637	cellular carbohydrate biosynthetic process	0.0610548	0.123891	0.0739852	NR1D1	1
BP	GO:0051492	regulation of stress fiber assembly	0.0610548	0.123891	0.0739852	MET	1
BP	GO:1903321	negative regulation of protein modification by small protein conjugation or removal	0.0610548	0.123891	0.0739852	HSPA1A	1
BP	GO:0046427	positive regulation of JAK-STAT cascade	0.0624824	0.126452	0.0755148	CRLF1	1
BP	GO:1901019	regulation of calcium ion transmembrane transporter activity	0.0631954	0.127558	0.076175	FGF14	1
BP	GO:0006094	gluconeogenesis	0.0639079	0.127983	0.0764289	NR1D1	1
BP	GO:0006112	energy reserve metabolic process	0.0639079	0.127983	0.0764289	NR1D1	1
BP	GO:1900407	regulation of cellular response to oxidative stress	0.0639079	0.127983	0.0764289	MET	1
BP	GO:0006919	activation of cysteine-type endopeptidase activity involved in apoptotic process	0.0646199	0.128735	0.0768779	S100A9	1
BP	GO:1904894	positive regulation of STAT cascade	0.0646199	0.128735	0.0768779	CRLF1	1
BP	GO:0007193	adenylate cyclase-inhibiting G protein-coupled receptor signaling pathway	0.0653315	0.129814	0.0775225	EDNRA	1
BP	GO:0019319	hexose biosynthetic process	0.0660425	0.130549	0.0779612	NR1D1	1
BP	GO:1901379	regulation of potassium ion transmembrane transport	0.0660425	0.130549	0.0779612	GALR2	1
BP	GO:0045639	positive regulation of myeloid cell differentiation	0.066753	0.131275	0.0783948	HSPA1A	1
BP	GO:0050810	regulation of steroid biosynthetic process	0.066753	0.131275	0.0783948	NR1D1	1
BP	GO:0042632	cholesterol homeostasis	0.067463	0.131993	0.0788233	NR1D1	1
BP	GO:0043255	regulation of carbohydrate biosynthetic process	0.067463	0.131993	0.0788233	NR1D1	1
BP	GO:0036473	cell death in response to oxidative stress	0.0681725	0.132702	0.079247	MET	1
BP	GO:0055092	sterol homeostasis	0.0681725	0.132702	0.079247	NR1D1	1
BP	GO:0070301	cellular response to hydrogen peroxide	0.0688815	0.133066	0.0794645	MET	1
BP	GO:0110020	regulation of actomyosin structure organization	0.0688815	0.133066	0.0794645	MET	1
BP	GO:2000060	positive regulation of ubiquitin-dependent protein catabolic process	0.0688815	0.133066	0.0794645	HSPA1A	1
BP	GO:0030038	contractile actin filament bundle assembly	0.06959	0.133091	0.0794791	MET	1
BP	GO:0043149	stress fiber assembly	0.06959	0.133091	0.0794791	MET	1
BP	GO:0043473	pigmentation	0.06959	0.133091	0.0794791	EDNRB	1
BP	GO:0060191	regulation of lipase activity	0.06959	0.133091	0.0794791	EDNRA	1
BP	GO:0001657	ureteric bud development	0.070298	0.133114	0.0794927	CRLF1	1
BP	GO:0046364	monosaccharide biosynthetic process	0.070298	0.133114	0.0794927	NR1D1	1
BP	GO:1902882	regulation of response to oxidative stress	0.070298	0.133114	0.0794927	MET	1
BP	GO:2001243	negative regulation of intrinsic apoptotic signaling pathway	0.070298	0.133114	0.0794927	HSPA1A	1
BP	GO:0032231	regulation of actin filament bundle assembly	0.0710055	0.133135	0.0795056	MET	1
BP	GO:0042752	regulation of circadian rhythm	0.0710055	0.133135	0.0795056	NR1D1	1
BP	GO:0072163	mesonephric epithelium development	0.0710055	0.133135	0.0795056	CRLF1	1
BP	GO:0072164	mesonephric tubule development	0.0710055	0.133135	0.0795056	CRLF1	1
BP	GO:0044264	cellular polysaccharide metabolic process	0.072419	0.135454	0.08089	NR1D1	1
BP	GO:0001823	mesonephros development	0.0738304	0.136426	0.0814707	CRLF1	1
BP	GO:0007631	feeding behavior	0.0738304	0.136426	0.0814707	GALR2	1
BP	GO:0030593	neutrophil chemotaxis	0.0738304	0.136426	0.0814707	S100A9	1
BP	GO:0098869	cellular oxidant detoxification	0.0738304	0.136426	0.0814707	S100A9	1
BP	GO:1904659	glucose transmembrane transport	0.0738304	0.136426	0.0814707	EDNRA	1
BP	GO:0019233	sensory perception of pain	0.0745354	0.137066	0.0818532	EDNRB	1
BP	GO:2001023	regulation of response to drug	0.0745354	0.137066	0.0818532	MET	1
BP	GO:0007218	neuropeptide signaling pathway	0.07524	0.137371	0.0820353	GALR2	1
BP	GO:0032091	negative regulation of protein binding	0.07524	0.137371	0.0820353	MET	1
BP	GO:1901800	positive regulation of proteasomal protein catabolic process	0.07524	0.137371	0.0820353	HSPA1A	1
BP	GO:0034605	cellular response to heat	0.075944	0.137998	0.0824095	HSPA1A	1
BP	GO:2001237	negative regulation of extrinsic apoptotic signaling pathway	0.075944	0.137998	0.0824095	HSPA1A	1
BP	GO:0043266	regulation of potassium ion transport	0.0766475	0.138291	0.0825844	GALR2	1
BP	GO:0051225	spindle assembly	0.0766475	0.138291	0.0825844	HSPA1A	1
BP	GO:1990748	cellular detoxification	0.0766475	0.138291	0.0825844	S100A9	1
BP	GO:0007052	mitotic spindle organization	0.078755	0.141426	0.0844568	HSPA1A	1
BP	GO:0008645	hexose transmembrane transport	0.078755	0.141426	0.0844568	EDNRA	1
BP	GO:0005976	polysaccharide metabolic process	0.0794565	0.142019	0.0848109	NR1D1	1
BP	GO:0046916	cellular transition metal ion homeostasis	0.0794565	0.142019	0.0848109	S100A9	1
BP	GO:0015749	monosaccharide transmembrane transport	0.0801575	0.142526	0.0851138	EDNRA	1
BP	GO:0002698	negative regulation of immune effector process	0.0808581	0.142526	0.0851138	IL13RA2	1
BP	GO:0010906	regulation of glucose metabolic process	0.0808581	0.142526	0.0851138	NR1D1	1
BP	GO:0030218	erythrocyte differentiation	0.0808581	0.142526	0.0851138	HSPA1A	1
BP	GO:0045446	endothelial cell differentiation	0.0808581	0.142526	0.0851138	MET	1
BP	GO:0046854	phosphatidylinositol phosphorylation	0.0808581	0.142526	0.0851138	MET	1
BP	GO:0034219	carbohydrate transmembrane transport	0.0815581	0.143101	0.0854568	EDNRA	1
BP	GO:1990266	neutrophil migration	0.0815581	0.143101	0.0854568	S100A9	1
BP	GO:0098693	regulation of synaptic vesicle cycle	0.0829567	0.145222	0.0867234	FGF14	1
BP	GO:0003014	renal system process	0.0836552	0.14611	0.087254	EDNRB	1
BP	GO:0030968	endoplasmic reticulum unfolded protein response	0.0843533	0.14666	0.0875821	HDGF	1
BP	GO:0051928	positive regulation of calcium ion transport	0.0843533	0.14666	0.0875821	FGF14	1
BP	GO:0017015	regulation of transforming growth factor beta receptor signaling pathway	0.0850508	0.147203	0.0879068	HSPA1A	1
BP	GO:0038095	Fc-epsilon receptor signaling pathway	0.0850508	0.147203	0.0879068	GRAP2	1
BP	GO:0019730	antimicrobial humoral response	0.0857479	0.147409	0.0880298	S100A9	1
BP	GO:0043488	regulation of mRNA stability	0.0857479	0.147409	0.0880298	HSPA1A	1
BP	GO:1903052	positive regulation of proteolysis involved in cellular protein catabolic process	0.0857479	0.147409	0.0880298	HSPA1A	1
BP	GO:0019218	regulation of steroid metabolic process	0.0864445	0.147612	0.0881506	NR1D1	1
BP	GO:0033209	tumor necrosis factor-mediated signaling pathway	0.0864445	0.147612	0.0881506	HSPA1A	1
BP	GO:1903844	regulation of cellular response to transforming growth factor beta stimulus	0.0864445	0.147612	0.0881506	HSPA1A	1
BP	GO:0019751	polyol metabolic process	0.0871406	0.14781	0.0882694	GALR2	1
BP	GO:0034101	erythrocyte homeostasis	0.0871406	0.14781	0.0882694	HSPA1A	1
BP	GO:0071621	granulocyte chemotaxis	0.0871406	0.14781	0.0882694	S100A9	1
BP	GO:0008637	apoptotic mitochondrial changes	0.0878361	0.148006	0.088386	HSPA1A	1
BP	GO:0032434	regulation of proteasomal ubiquitin-dependent protein catabolic process	0.0878361	0.148006	0.088386	HSPA1A	1
BP	GO:0046718	viral entry into host cell	0.0878361	0.148006	0.088386	HSPA1A	1
BP	GO:0010595	positive regulation of endothelial cell migration	0.0885312	0.148849	0.0888897	MET	1
BP	GO:0090101	negative regulation of transmembrane receptor protein serine/threonine kinase signaling pathway	0.0892258	0.149361	0.089195	HSPA1A	1
BP	GO:0098754	detoxification	0.0892258	0.149361	0.089195	S100A9	1
BP	GO:0003158	endothelium development	0.0906136	0.150694	0.0899915	MET	1
BP	GO:0010565	regulation of cellular ketone metabolic process	0.0906136	0.150694	0.0899915	NR1D1	1
BP	GO:0046834	lipid phosphorylation	0.0906136	0.150694	0.0899915	MET	1
BP	GO:0043280	positive regulation of cysteine-type endopeptidase activity involved in apoptotic process	0.0913067	0.15119	0.0902873	S100A9	1
BP	GO:0043487	regulation of RNA stability	0.0913067	0.15119	0.0902873	HSPA1A	1
BP	GO:0031644	regulation of neurological system process	0.0919993	0.15168	0.0905801	EDNRB	1
BP	GO:0071333	cellular response to glucose stimulus	0.0919993	0.15168	0.0905801	NR1D1	1
BP	GO:0045598	regulation of fat cell differentiation	0.0926915	0.152492	0.0910653	NR1D1	1
BP	GO:0046425	regulation of JAK-STAT cascade	0.0933832	0.152646	0.0911567	CRLF1	1
BP	GO:0071331	cellular response to hexose stimulus	0.0933832	0.152646	0.0911567	NR1D1	1
BP	GO:1902850	microtubule cytoskeleton organization involved in mitosis	0.0933832	0.152646	0.0911567	HSPA1A	1
BP	GO:0050921	positive regulation of chemotaxis	0.0940743	0.153121	0.0914407	MET	1
BP	GO:0071326	cellular response to monosaccharide stimulus	0.0940743	0.153121	0.0914407	NR1D1	1
BP	GO:0007006	mitochondrial membrane organization	0.094765	0.153267	0.0915278	HSPA1A	1
BP	GO:0048565	digestive tract development	0.094765	0.153267	0.0915278	EDNRB	1
BP	GO:0050777	negative regulation of immune response	0.094765	0.153267	0.0915278	IL13RA2	1
BP	GO:0002700	regulation of production of molecular mediator of immune response	0.0961449	0.154519	0.0922753	IL13RA2	1
BP	GO:0050729	positive regulation of inflammatory response	0.0961449	0.154519	0.0922753	S100A9	1
BP	GO:1904892	regulation of STAT cascade	0.0961449	0.154519	0.0922753	CRLF1	1
BP	GO:0010675	regulation of cellular carbohydrate metabolic process	0.0968341	0.154975	0.0925479	NR1D1	1
BP	GO:0097530	granulocyte migration	0.0968341	0.154975	0.0925479	S100A9	1
BP	GO:0043484	regulation of RNA splicing	0.0975228	0.155752	0.0930116	HSPA1A	1
BP	GO:0035023	regulation of Rho protein signal transduction	0.0982111	0.155874	0.093085	MET	1
BP	GO:0055076	transition metal ion homeostasis	0.0982111	0.155874	0.093085	S100A9	1
BP	GO:1902904	negative regulation of supramolecular fiber organization	0.0982111	0.155874	0.093085	MET	1
BP	GO:0001889	liver development	0.0988988	0.156253	0.0933109	MET	1
BP	GO:0055067	monovalent inorganic cation homeostasis	0.0988988	0.156253	0.0933109	EDNRB	1
BP	GO:0045834	positive regulation of lipid metabolic process	0.0995861	0.156253	0.0933109	NR1D1	1
BP	GO:0071322	cellular response to carbohydrate stimulus	0.0995861	0.156253	0.0933109	NR1D1	1
BP	GO:1903364	positive regulation of cellular protein catabolic process	0.0995861	0.156253	0.0933109	HSPA1A	1
BP	GO:0007189	adenylate cyclase-activating G protein-coupled receptor signaling pathway	0.100273	0.156253	0.0933109	GALR2	1
BP	GO:0060078	regulation of postsynaptic membrane potential	0.100273	0.156253	0.0933109	FGF14	1
BP	GO:0061008	hepaticobiliary system development	0.100959	0.156253	0.0933109	MET	1
BP	GO:0061013	regulation of mRNA catabolic process	0.100959	0.156253	0.0933109	HSPA1A	1
BP	GO:0072073	kidney epithelium development	0.100959	0.156253	0.0933109	CRLF1	1
BP	GO:0008643	carbohydrate transport	0.101645	0.156253	0.0933109	EDNRA	1
BP	GO:0042542	response to hydrogen peroxide	0.101645	0.156253	0.0933109	MET	1
BP	GO:0071236	cellular response to antibiotic	0.101645	0.156253	0.0933109	MET	1
BP	GO:0001678	cellular glucose homeostasis	0.10233	0.156253	0.0933109	NR1D1	1
BP	GO:0051494	negative regulation of cytoskeleton organization	0.10233	0.156253	0.0933109	MET	1
BP	GO:0062013	positive regulation of small molecule metabolic process	0.10233	0.156253	0.0933109	NR1D1	1
BP	GO:0106106	cold-induced thermogenesis	0.10233	0.156253	0.0933109	NR1D1	1
BP	GO:0120161	regulation of cold-induced thermogenesis	0.10233	0.156253	0.0933109	NR1D1	1
BP	GO:2000241	regulation of reproductive process	0.10233	0.156253	0.0933109	EDNRB	1
BP	GO:0055123	digestive system development	0.103015	0.156673	0.0935619	EDNRB	1
BP	GO:2001056	positive regulation of cysteine-type endopeptidase activity	0.103015	0.156673	0.0935619	S100A9	1
BP	GO:0055088	lipid homeostasis	0.103699	0.157401	0.0939966	NR1D1	1
BP	GO:0008277	regulation of G protein-coupled receptor signaling pathway	0.104383	0.157501	0.0940566	MET	1
BP	GO:0009408	response to heat	0.104383	0.157501	0.0940566	HSPA1A	1
BP	GO:1903169	regulation of calcium ion transmembrane transport	0.104383	0.157501	0.0940566	FGF14	1
BP	GO:0002262	myeloid cell homeostasis	0.105067	0.158221	0.094486	HSPA1A	1
BP	GO:0007259	JAK-STAT cascade	0.10575	0.158314	0.0945418	CRLF1	1
BP	GO:0043524	negative regulation of neuron apoptotic process	0.10575	0.158314	0.0945418	CRLF1	1
BP	GO:2000058	regulation of ubiquitin-dependent protein catabolic process	0.10575	0.158314	0.0945418	HSPA1A	1
BP	GO:1903305	regulation of regulated secretory pathway	0.106432	0.159024	0.0949661	IL13RA2	1
BP	GO:0002673	regulation of acute inflammatory response	0.107114	0.159731	0.0953882	EDNRB	1
BP	GO:0050852	T cell receptor signaling pathway	0.107795	0.160123	0.0956223	GRAP2	1
BP	GO:1990845	adaptive thermogenesis	0.107795	0.160123	0.0956223	NR1D1	1
BP	GO:0051017	actin filament bundle assembly	0.108476	0.160511	0.0958541	MET	1
BP	GO:0097696	STAT cascade	0.108476	0.160511	0.0958541	CRLF1	1
BP	GO:0001959	regulation of cytokine-mediated signaling pathway	0.111195	0.163585	0.0976899	HSPA1A	1
BP	GO:0061572	actin filament bundle organization	0.111195	0.163585	0.0976899	MET	1
BP	GO:0071695	anatomical structure maturation	0.111195	0.163585	0.0976899	EDNRB	1
BP	GO:2001236	regulation of extrinsic apoptotic signaling pathway	0.111874	0.164268	0.0980973	HSPA1A	1
BP	GO:0090288	negative regulation of cellular response to growth factor stimulus	0.114583	0.167924	0.100281	HSPA1A	1
BP	GO:0035821	modification of morphology or physiology of other organism	0.115259	0.168592	0.100679	S100A9	1
BP	GO:0006109	regulation of carbohydrate metabolic process	0.115935	0.168613	0.100692	NR1D1	1
BP	GO:0034614	cellular response to reactive oxygen species	0.115935	0.168613	0.100692	MET	1
BP	GO:0043902	positive regulation of multi-organism process	0.115935	0.168613	0.100692	EDNRB	1
BP	GO:0030307	positive regulation of cell growth	0.11661	0.169273	0.101086	S100A9	1
BP	GO:0002695	negative regulation of leukocyte activation	0.117285	0.169622	0.101295	IL13RA2	1
BP	GO:0007051	spindle organization	0.117959	0.169622	0.101295	HSPA1A	1
BP	GO:0010634	positive regulation of epithelial cell migration	0.117959	0.169622	0.101295	MET	1
BP	GO:0051100	negative regulation of binding	0.117959	0.169622	0.101295	MET	1
BP	GO:0060759	regulation of response to cytokine stimulus	0.117959	0.169622	0.101295	HSPA1A	1
BP	GO:0051897	positive regulation of protein kinase B signaling	0.119979	0.172203	0.102836	MET	1
BP	GO:0048469	cell maturation	0.120651	0.17252	0.103026	EDNRB	1
BP	GO:0050821	protein stabilization	0.120651	0.17252	0.103026	HSPA1A	1
BP	GO:2001235	positive regulation of apoptotic signaling pathway	0.121323	0.173157	0.103406	S100A9	1
BP	GO:0010950	positive regulation of endopeptidase activity	0.121995	0.173791	0.103785	S100A9	1
BP	GO:0050796	regulation of insulin secretion	0.122666	0.174422	0.104161	NR1D1	1
BP	GO:0048167	regulation of synaptic plasticity	0.123336	0.17505	0.104536	FGF14	1
BP	GO:0010821	regulation of mitochondrion organization	0.125344	0.177571	0.106042	HSPA1A	1
BP	GO:0007088	regulation of mitotic nuclear division	0.126013	0.178188	0.10641	HSPA1A	1
BP	GO:0061136	regulation of proteasomal protein catabolic process	0.127348	0.179745	0.10734	HSPA1A	1
BP	GO:0002377	immunoglobulin production	0.128016	0.180353	0.107703	IL13RA2	1
BP	GO:0051099	positive regulation of binding	0.128682	0.180959	0.108065	MET	1
BP	GO:0046890	regulation of lipid biosynthetic process	0.130014	0.182094	0.108743	NR1D1	1
BP	GO:1903708	positive regulation of hemopoiesis	0.130014	0.182094	0.108743	HSPA1A	1
BP	GO:0030308	negative regulation of cell growth	0.130679	0.182094	0.108743	HSPA1A	1
BP	GO:0043112	receptor metabolic process	0.130679	0.182094	0.108743	NR1D1	1
BP	GO:0050866	negative regulation of cell activation	0.130679	0.182094	0.108743	IL13RA2	1
BP	GO:0006367	transcription initiation from RNA polymerase II promoter	0.132008	0.182946	0.109252	NR1D1	1
BP	GO:0019933	cAMP-mediated signaling	0.132008	0.182946	0.109252	GALR2	1
BP	GO:0050731	positive regulation of peptidyl-tyrosine phosphorylation	0.132008	0.182946	0.109252	CRLF1	1
BP	GO:0038093	Fc receptor signaling pathway	0.132672	0.183202	0.109405	GRAP2	1
BP	GO:1902115	regulation of organelle assembly	0.132672	0.183202	0.109405	HSPA1A	1
BP	GO:0010952	positive regulation of peptidase activity	0.133998	0.184368	0.110101	S100A9	1
BP	GO:0031032	actomyosin structure organization	0.133998	0.184368	0.110101	MET	1
BP	GO:0042180	cellular ketone metabolic process	0.13466	0.184947	0.110446	NR1D1	1
BP	GO:0009749	response to glucose	0.135322	0.185191	0.110592	NR1D1	1
BP	GO:0043401	steroid hormone mediated signaling pathway	0.135322	0.185191	0.110592	NR1D1	1
BP	GO:0006694	steroid biosynthetic process	0.136645	0.186002	0.111077	NR1D1	1
BP	GO:0007179	transforming growth factor beta receptor signaling pathway	0.136645	0.186002	0.111077	HSPA1A	1
BP	GO:0007623	circadian rhythm	0.136645	0.186002	0.111077	NR1D1	1
BP	GO:0031396	regulation of protein ubiquitination	0.137965	0.187033	0.111693	HSPA1A	1
BP	GO:0099504	synaptic vesicle cycle	0.137965	0.187033	0.111693	FGF14	1
BP	GO:0002703	regulation of leukocyte mediated immunity	0.138625	0.187033	0.111693	IL13RA2	1
BP	GO:0009746	response to hexose	0.138625	0.187033	0.111693	NR1D1	1
BP	GO:1903531	negative regulation of secretion by cell	0.138625	0.187033	0.111693	IL13RA2	1
BP	GO:0007266	Rho protein signal transduction	0.140601	0.189365	0.113085	MET	1
BP	GO:0034284	response to monosaccharide	0.141916	0.190014	0.113472	NR1D1	1
BP	GO:0051783	regulation of nuclear division	0.141916	0.190014	0.113472	HSPA1A	1
BP	GO:1901215	negative regulation of neuron death	0.141916	0.190014	0.113472	CRLF1	1
BP	GO:0002064	epithelial cell development	0.142572	0.190014	0.113472	MET	1
BP	GO:0043523	regulation of neuron apoptotic process	0.142572	0.190014	0.113472	CRLF1	1
BP	GO:0050870	positive regulation of T cell activation	0.142572	0.190014	0.113472	GRAP2	1
BP	GO:0030073	insulin secretion	0.143229	0.190225	0.113599	NR1D1	1
BP	GO:0090276	regulation of peptide hormone secretion	0.143229	0.190225	0.113599	NR1D1	1
BP	GO:0006006	glucose metabolic process	0.143884	0.190435	0.113724	NR1D1	1
BP	GO:0017157	regulation of exocytosis	0.143884	0.190435	0.113724	IL13RA2	1
BP	GO:0009266	response to temperature stimulus	0.146503	0.193096	0.115313	HSPA1A	1
BP	GO:0002699	positive regulation of immune effector process	0.147156	0.193096	0.115313	IL13RA2	1
BP	GO:0016051	carbohydrate biosynthetic process	0.147156	0.193096	0.115313	NR1D1	1
BP	GO:0043281	regulation of cysteine-type endopeptidase activity involved in apoptotic process	0.147156	0.193096	0.115313	S100A9	1
BP	GO:1903050	regulation of proteolysis involved in cellular protein catabolic process	0.147156	0.193096	0.115313	HSPA1A	1
BP	GO:0050920	regulation of chemotaxis	0.147809	0.19362	0.115626	MET	1
BP	GO:0002526	acute inflammatory response	0.148462	0.193671	0.115656	EDNRB	1
BP	GO:0016064	immunoglobulin mediated immune response	0.149114	0.193671	0.115656	IL13RA2	1
BP	GO:0045732	positive regulation of protein catabolic process	0.149114	0.193671	0.115656	HSPA1A	1
BP	GO:0071804	cellular potassium ion transport	0.149114	0.193671	0.115656	GALR2	1
BP	GO:0071805	potassium ion transmembrane transport	0.149114	0.193671	0.115656	GALR2	1
BP	GO:0019724	B cell mediated immunity	0.149766	0.194188	0.115965	IL13RA2	1
BP	GO:1903039	positive regulation of leukocyte cell-cell adhesion	0.150417	0.194702	0.116272	GRAP2	1
BP	GO:0043393	regulation of protein binding	0.152368	0.196231	0.117185	MET	1
BP	GO:0045444	fat cell differentiation	0.152368	0.196231	0.117185	NR1D1	1
BP	GO:0045665	negative regulation of neuron differentiation	0.152368	0.196231	0.117185	EDNRB	1
BP	GO:0006457	protein folding	0.153017	0.196736	0.117487	HSPA1A	1
BP	GO:0019722	calcium-mediated signaling	0.154314	0.198071	0.118284	EDNRB	1
BP	GO:1903320	regulation of protein modification by small protein conjugation or removal	0.154962	0.198072	0.118285	HSPA1A	1
BP	GO:0010594	regulation of endothelial cell migration	0.15561	0.198072	0.118285	MET	1
BP	GO:0046578	regulation of Ras protein signal transduction	0.15561	0.198072	0.118285	MET	1
BP	GO:0051048	negative regulation of secretion	0.15561	0.198072	0.118285	IL13RA2	1
BP	GO:2001234	negative regulation of apoptotic signaling pathway	0.15561	0.198072	0.118285	HSPA1A	1
BP	GO:0009743	response to carbohydrate	0.156257	0.198565	0.118579	NR1D1	1
BP	GO:0000302	response to reactive oxygen species	0.156903	0.198727	0.118675	MET	1
BP	GO:0097191	extrinsic apoptotic signaling pathway	0.156903	0.198727	0.118675	HSPA1A	1
BP	GO:0051896	regulation of protein kinase B signaling	0.159485	0.201663	0.120429	MET	1
BP	GO:0051402	neuron apoptotic process	0.160773	0.202956	0.121201	CRLF1	1
BP	GO:2000116	regulation of cysteine-type endopeptidase activity	0.162059	0.204242	0.121969	S100A9	1
BP	GO:0042593	glucose homeostasis	0.162701	0.204715	0.122251	NR1D1	1
BP	GO:0033500	carbohydrate homeostasis	0.163343	0.205185	0.122532	NR1D1	1
BP	GO:0071356	cellular response to tumor necrosis factor	0.163985	0.205317	0.122611	HSPA1A	1
BP	GO:0090092	regulation of transmembrane receptor protein serine/threonine kinase signaling pathway	0.163985	0.205317	0.122611	HSPA1A	1
BP	GO:0006813	potassium ion transport	0.165907	0.207383	0.123845	GALR2	1
BP	GO:0051924	regulation of calcium ion transport	0.166546	0.207843	0.12412	FGF14	1
BP	GO:0009755	hormone-mediated signaling pathway	0.167186	0.208301	0.124393	NR1D1	1
BP	GO:0006839	mitochondrial transport	0.167824	0.208757	0.124665	HSPA1A	1
BP	GO:0071560	cellular response to transforming growth factor beta stimulus	0.168463	0.208872	0.124734	HSPA1A	1
BP	GO:1903362	regulation of cellular protein catabolic process	0.168463	0.208872	0.124734	HSPA1A	1
BP	GO:0019318	hexose metabolic process	0.169738	0.209545	0.125136	NR1D1	1
BP	GO:0030072	peptide hormone secretion	0.169738	0.209545	0.125136	NR1D1	1
BP	GO:0031330	negative regulation of cellular catabolic process	0.170375	0.209545	0.125136	MET	1
BP	GO:0050730	regulation of peptidyl-tyrosine phosphorylation	0.170375	0.209545	0.125136	CRLF1	1
BP	GO:0070374	positive regulation of ERK1 and ERK2 cascade	0.170375	0.209545	0.125136	MET	1
BP	GO:0007611	learning or memory	0.171647	0.210537	0.125729	GALR2	1
BP	GO:0006352	DNA-templated transcription, initiation	0.172283	0.210537	0.125729	NR1D1	1
BP	GO:0045637	regulation of myeloid cell differentiation	0.172283	0.210537	0.125729	HSPA1A	1
BP	GO:0048872	homeostasis of number of cells	0.172283	0.210537	0.125729	HSPA1A	1
BP	GO:0071559	response to transforming growth factor beta	0.172918	0.210977	0.125991	HSPA1A	1
BP	GO:0046034	ATP metabolic process	0.173553	0.211414	0.126252	HSPA1A	1
BP	GO:0022409	positive regulation of cell-cell adhesion	0.174187	0.211513	0.126311	GRAP2	1
BP	GO:1901617	organic hydroxy compound biosynthetic process	0.174187	0.211513	0.126311	NR1D1	1
BP	GO:0003007	heart morphogenesis	0.175454	0.212377	0.126827	ELN	1
BP	GO:0043491	protein kinase B signaling	0.175454	0.212377	0.126827	MET	1
BP	GO:0034612	response to tumor necrosis factor	0.177983	0.215098	0.128452	HSPA1A	1
BP	GO:0050851	antigen receptor-mediated signaling pathway	0.179245	0.21594	0.128955	GRAP2	1
BP	GO:0071383	cellular response to steroid hormone stimulus	0.179245	0.21594	0.128955	NR1D1	1
BP	GO:0045926	negative regulation of growth	0.179875	0.216019	0.129002	HSPA1A	1
BP	GO:0110053	regulation of actin filament organization	0.179875	0.216019	0.129002	MET	1
BP	GO:0010466	negative regulation of peptidase activity	0.180504	0.216097	0.129049	PI15	1
BP	GO:0046883	regulation of hormone secretion	0.180504	0.216097	0.129049	NR1D1	1
BP	GO:1903311	regulation of mRNA metabolic process	0.182391	0.218014	0.130194	HSPA1A	1
BP	GO:0031647	regulation of protein stability	0.183019	0.218423	0.130438	HSPA1A	1
BP	GO:0043542	endothelial cell migration	0.183646	0.218831	0.130681	MET	1
BP	GO:0015980	energy derivation by oxidation of organic compounds	0.184273	0.218896	0.13072	NR1D1	1
BP	GO:0045927	positive regulation of growth	0.184273	0.218896	0.13072	S100A9	1
BP	GO:0002440	production of molecular mediator of immune response	0.1849	0.2193	0.130961	IL13RA2	1
BP	GO:0010976	positive regulation of neuron projection development	0.185526	0.219702	0.131201	S100A9	1
BP	GO:0001822	kidney development	0.186777	0.220501	0.131678	CRLF1	1
BP	GO:0021700	developmental maturation	0.186777	0.220501	0.131678	EDNRB	1
BP	GO:0048511	rhythmic process	0.189897	0.223838	0.133671	NR1D1	1
BP	GO:0140014	mitotic nuclear division	0.190519	0.224226	0.133903	HSPA1A	1
BP	GO:0044262	cellular carbohydrate metabolic process	0.191141	0.224613	0.134134	NR1D1	1
BP	GO:0050768	negative regulation of neurogenesis	0.191763	0.224998	0.134364	EDNRB	1
BP	GO:0009205	purine ribonucleoside triphosphate metabolic process	0.192384	0.225381	0.134593	HSPA1A	1
BP	GO:0090287	regulation of cellular response to growth factor stimulus	0.193625	0.226488	0.135254	HSPA1A	1
BP	GO:0010632	regulation of epithelial cell migration	0.194865	0.226985	0.135551	MET	1
BP	GO:0050890	cognition	0.195484	0.226985	0.135551	GALR2	1
BP	GO:0009167	purine ribonucleoside monophosphate metabolic process	0.196102	0.226985	0.135551	HSPA1A	1
BP	GO:0009199	ribonucleoside triphosphate metabolic process	0.196102	0.226985	0.135551	HSPA1A	1
BP	GO:0072001	renal system development	0.196102	0.226985	0.135551	CRLF1	1
BP	GO:0005996	monosaccharide metabolic process	0.196721	0.226985	0.135551	NR1D1	1
BP	GO:0009126	purine nucleoside monophosphate metabolic process	0.196721	0.226985	0.135551	HSPA1A	1
BP	GO:0009144	purine nucleoside triphosphate metabolic process	0.196721	0.226985	0.135551	HSPA1A	1
BP	GO:0009895	negative regulation of catabolic process	0.196721	0.226985	0.135551	MET	1
BP	GO:0019058	viral life cycle	0.197956	0.228066	0.136196	HSPA1A	1
BP	GO:0030258	lipid modification	0.199189	0.229142	0.136839	MET	1
BP	GO:0072330	monocarboxylic acid biosynthetic process	0.20042	0.229867	0.137272	NR1D1	1
BP	GO:1903037	regulation of leukocyte cell-cell adhesion	0.20042	0.229867	0.137272	GRAP2	1
BP	GO:1901214	regulation of neuron death	0.202264	0.231635	0.138327	CRLF1	1
BP	GO:0051961	negative regulation of nervous system development	0.203491	0.232692	0.138959	EDNRB	1
BP	GO:0009161	ribonucleoside monophosphate metabolic process	0.204716	0.233743	0.139587	HSPA1A	1
BP	GO:0070588	calcium ion transmembrane transport	0.20594	0.23479	0.140212	FGF14	1
BP	GO:0010506	regulation of autophagy	0.206551	0.235136	0.140418	MET	1
BP	GO:0050863	regulation of T cell activation	0.207772	0.236175	0.141039	GRAP2	1
BP	GO:0046879	hormone secretion	0.208382	0.236506	0.141237	NR1D1	1
BP	GO:0006402	mRNA catabolic process	0.208991	0.236506	0.141237	HSPA1A	1
BP	GO:0009141	nucleoside triphosphate metabolic process	0.208991	0.236506	0.141237	HSPA1A	1
BP	GO:0001701	in utero embryonic development	0.211424	0.238554	0.142459	EDNRA	1
BP	GO:0007568	aging	0.211424	0.238554	0.142459	EDNRB	1
BP	GO:0001666	response to hypoxia	0.213245	0.240253	0.143474	EDNRA	1
BP	GO:0009914	hormone transport	0.214456	0.241263	0.144077	NR1D1	1
BP	GO:0008202	steroid metabolic process	0.215666	0.241912	0.144465	NR1D1	1
BP	GO:0051235	maintenance of location	0.215666	0.241912	0.144465	S100A9	1
BP	GO:0042742	defense response to bacterium	0.21627	0.242235	0.144658	S100A9	1
BP	GO:0051056	regulation of small GTPase mediated signal transduction	0.217477	0.243194	0.14523	MET	1
BP	GO:0001655	urogenital system development	0.21808	0.243194	0.14523	CRLF1	1
BP	GO:0009123	nucleoside monophosphate metabolic process	0.21808	0.243194	0.14523	HSPA1A	1
BP	GO:0046677	response to antibiotic	0.218682	0.243511	0.145419	MET	1
BP	GO:0070372	regulation of ERK1 and ERK2 cascade	0.219284	0.243826	0.145608	MET	1
BP	GO:0036293	response to decreased oxygen levels	0.219886	0.24414	0.145795	EDNRA	1
BP	GO:0010721	negative regulation of cell development	0.220487	0.244453	0.145982	EDNRB	1
BP	GO:0032956	regulation of actin cytoskeleton organization	0.223486	0.247419	0.147754	MET	1
BP	GO:0051251	positive regulation of lymphocyte activation	0.224683	0.248385	0.14833	GRAP2	1
BP	GO:0070997	neuron death	0.225878	0.249346	0.148904	CRLF1	1
BP	GO:0006401	RNA catabolic process	0.228858	0.251908	0.150434	HSPA1A	1
BP	GO:0007178	transmembrane receptor protein serine/threonine kinase signaling pathway	0.228858	0.251908	0.150434	HSPA1A	1
BP	GO:0070371	ERK1 and ERK2 cascade	0.229452	0.2522	0.150609	MET	1
BP	GO:0006909	phagocytosis	0.230047	0.25249	0.150782	MET	1
BP	GO:0002449	lymphocyte mediated immunity	0.231234	0.25343	0.151343	IL13RA2	1
BP	GO:0010631	epithelial cell migration	0.23242	0.254126	0.151759	MET	1
BP	GO:0031331	positive regulation of cellular catabolic process	0.233012	0.254126	0.151759	HSPA1A	1
BP	GO:0006066	alcohol metabolic process	0.233604	0.254126	0.151759	GALR2	1
BP	GO:0030198	extracellular matrix organization	0.233604	0.254126	0.151759	ELN	1
BP	GO:0006959	humoral immune response	0.234195	0.254126	0.151759	S100A9	1
BP	GO:0070482	response to oxygen levels	0.234195	0.254126	0.151759	EDNRA	1
BP	GO:0090132	epithelium migration	0.234195	0.254126	0.151759	MET	1
BP	GO:0002460	adaptive immune response based on somatic recombination of immune receptors built from immunoglobulin superfamily domains	0.237145	0.256511	0.153183	IL13RA2	1
BP	GO:0035690	cellular response to drug	0.237734	0.256511	0.153183	MET	1
BP	GO:0062012	regulation of small molecule metabolic process	0.237734	0.256511	0.153183	NR1D1	1
BP	GO:0090130	tissue migration	0.237734	0.256511	0.153183	MET	1
BP	GO:0045666	positive regulation of neuron differentiation	0.238322	0.256784	0.153346	S100A9	1
BP	GO:0045861	negative regulation of proteolysis	0.240085	0.258319	0.154263	PI15	1
BP	GO:0051098	regulation of binding	0.245933	0.26424	0.157798	MET	1
BP	GO:0031346	positive regulation of cell projection organization	0.247097	0.264747	0.158102	S100A9	1
BP	GO:0043900	regulation of multi-organism process	0.247097	0.264747	0.158102	EDNRB	1
BP	GO:0002696	positive regulation of leukocyte activation	0.247679	0.264999	0.158252	GRAP2	1
BP	GO:0042692	muscle cell differentiation	0.24826	0.26525	0.158402	EDNRB	1
BP	GO:0042176	regulation of protein catabolic process	0.249421	0.266119	0.158921	HSPA1A	1
BP	GO:0032970	regulation of actin filament-based process	0.250001	0.266366	0.159069	MET	1
BP	GO:0050867	positive regulation of cell activation	0.254626	0.270917	0.161786	GRAP2	1
BP	GO:0019216	regulation of lipid metabolic process	0.256929	0.272608	0.162796	NR1D1	1
BP	GO:0022407	regulation of cell-cell adhesion	0.256929	0.272608	0.162796	GRAP2	1
BP	GO:0043161	proteasome-mediated ubiquitin-dependent protein catabolic process	0.257503	0.272839	0.162934	HSPA1A	1
BP	GO:0048545	response to steroid hormone	0.258078	0.27307	0.163072	NR1D1	1
BP	GO:0007015	actin filament organization	0.262085	0.276545	0.165147	MET	1
BP	GO:0045785	positive regulation of cell adhesion	0.262085	0.276545	0.165147	GRAP2	1
BP	GO:0043062	extracellular structure organization	0.264936	0.279168	0.166713	ELN	1
BP	GO:0051047	positive regulation of secretion	0.266073	0.27998	0.167199	EDNRB	1
BP	GO:0030099	myeloid cell differentiation	0.266641	0.280193	0.167325	HSPA1A	1
BP	GO:0009896	positive regulation of catabolic process	0.267776	0.280999	0.167807	HSPA1A	1
BP	GO:0043588	skin development	0.270606	0.283009	0.169007	MET	1
BP	GO:0046394	carboxylic acid biosynthetic process	0.270606	0.283009	0.169007	NR1D1	1
BP	GO:0006816	calcium ion transport	0.27117	0.283009	0.169007	FGF14	1
BP	GO:0016053	organic acid biosynthetic process	0.27117	0.283009	0.169007	NR1D1	1
BP	GO:0002429	immune response-activating cell surface receptor signaling pathway	0.271735	0.283211	0.169128	GRAP2	1
BP	GO:0000280	nuclear division	0.272862	0.283628	0.169377	HSPA1A	1
BP	GO:0043434	response to peptide hormone	0.273425	0.283628	0.169377	EDNRB	1
BP	GO:0052548	regulation of endopeptidase activity	0.273425	0.283628	0.169377	S100A9	1
BP	GO:0050804	modulation of chemical synaptic transmission	0.273988	0.283628	0.169377	FGF14	1
BP	GO:1903706	regulation of hemopoiesis	0.273988	0.283628	0.169377	HSPA1A	1
BP	GO:0099177	regulation of trans-synaptic signaling	0.274551	0.283826	0.169495	FGF14	1
BP	GO:0001819	positive regulation of cytokine production	0.276235	0.284798	0.170075	HSPA1A	1
BP	GO:0032386	regulation of intracellular transport	0.276235	0.284798	0.170075	IL13RA2	1
BP	GO:0042391	regulation of membrane potential	0.277356	0.285569	0.170536	FGF14	1
BP	GO:0048732	gland development	0.282937	0.290923	0.173733	MET	1
BP	GO:0050708	regulation of protein secretion	0.285158	0.292814	0.174862	NR1D1	1
BP	GO:0002697	regulation of immune effector process	0.285713	0.292989	0.174967	IL13RA2	1
BP	GO:0002768	immune response-regulating cell surface receptor signaling pathway	0.28903	0.295995	0.176762	GRAP2	1
BP	GO:0042110	T cell activation	0.292333	0.298977	0.178543	GRAP2	1
BP	GO:0023061	signal release	0.293431	0.2993	0.178735	NR1D1	1
BP	GO:0050769	positive regulation of neurogenesis	0.293431	0.2993	0.178735	S100A9	1
BP	GO:0048285	organelle fission	0.296169	0.301289	0.179923	HSPA1A	1
BP	GO:0051346	negative regulation of hydrolase activity	0.296169	0.301289	0.179923	PI15	1
BP	GO:0070838	divalent metal ion transport	0.296715	0.301444	0.180016	FGF14	1
BP	GO:0072511	divalent inorganic cation transport	0.298352	0.302455	0.18062	FGF14	1
BP	GO:0008380	RNA splicing	0.298897	0.302455	0.18062	HSPA1A	1
BP	GO:0016055	Wnt signaling pathway	0.298897	0.302455	0.18062	MET	1
BP	GO:0002791	regulation of peptide secretion	0.299985	0.302755	0.180799	NR1D1	1
BP	GO:0198738	cell-cell signaling by wnt	0.299985	0.302755	0.180799	MET	1
BP	GO:0006091	generation of precursor metabolites and energy	0.303241	0.305638	0.182521	NR1D1	1
BP	GO:0051249	regulation of lymphocyte activation	0.303782	0.305781	0.182606	GRAP2	1
BP	GO:0010975	regulation of neuron projection development	0.307021	0.308635	0.184311	S100A9	1
BP	GO:1901652	response to peptide	0.308636	0.309851	0.185037	EDNRB	1
BP	GO:0009150	purine ribonucleotide metabolic process	0.312389	0.313208	0.187041	HSPA1A	1
BP	GO:0051656	establishment of organelle localization	0.313992	0.314403	0.187755	IL13RA2	1
BP	GO:0060627	regulation of vesicle-mediated transport	0.317719	0.317719	0.189735	IL13RA2	1
CC	GO:0062023	collagen-containing extracellular matrix	0.00151308	0.045053	0.0355681	S100A9/ELN/HDGF	3
CC	GO:0043235	receptor complex	0.00250294	0.045053	0.0355681	IL13RA2/MET/CRLF1	3
CC	GO:0031012	extracellular matrix	0.00456417	0.05477	0.0432395	S100A9/ELN/HDGF	3
CC	GO:0009925	basal plasma membrane	0.0239503	0.142899	0.112815	MET	1
CC	GO:0008180	COP9 signalosome	0.0253425	0.142899	0.112815	HSPA1A	1
CC	GO:0009897	external side of plasma membrane	0.0261796	0.142899	0.112815	IL13RA2/CRLF1	2
CC	GO:0016235	aggresome	0.0295078	0.142899	0.112815	HSPA1A	1
CC	GO:0044420	extracellular matrix component	0.0343464	0.142899	0.112815	ELN	1
CC	GO:0045178	basal part of cell	0.0357247	0.142899	0.112815	MET	1
CC	GO:0016234	inclusion body	0.0555065	0.19049	0.150387	HSPA1A	1
CC	GO:0017053	transcriptional repressor complex	0.0582053	0.19049	0.150387	HDGF	1
CC	GO:1904813	ficolin-1-rich granule lumen	0.0848018	0.234989	0.185517	HSPA1A	1
CC	GO:0005814	centriole	0.0906892	0.234989	0.185517	HSPA1A	1
CC	GO:0072562	blood microparticle	0.0997773	0.234989	0.185517	HSPA1A	1
CC	GO:0090575	RNA polymerase II transcription factor complex	0.108781	0.234989	0.185517	NR1D1	1
CC	GO:0043197	dendritic spine	0.1107	0.234989	0.185517	NR1D1	1
CC	GO:0044309	neuron spine	0.111976	0.234989	0.185517	NR1D1	1
CC	GO:0044450	microtubule organizing center part	0.120234	0.234989	0.185517	HSPA1A	1
CC	GO:0101002	ficolin-1-rich granule	0.124022	0.234989	0.185517	HSPA1A	1
CC	GO:0044798	nuclear transcription factor complex	0.132176	0.237916	0.187829	NR1D1	1
CC	GO:0016323	basolateral plasma membrane	0.141497	0.242566	0.191499	MET	1
MF	GO:0001222	transcription corepressor binding	6.11111e-05	0.00519444	0.00321637	NR1D1/HDGF	2
MF	GO:0008528	G protein-coupled peptide receptor activity	0.000185542	0.00592523	0.00366887	EDNRA/EDNRB/GALR2	3
MF	GO:0001653	peptide receptor activity	0.000209126	0.00592523	0.00366887	EDNRA/EDNRB/GALR2	3
MF	GO:0001221	transcription cofactor binding	0.000471652	0.0100226	0.00620594	NR1D1/HDGF	2
MF	GO:0017046	peptide hormone binding	0.000730042	0.0112183	0.0069463	EDNRB/GALR2	2
MF	GO:0003714	transcription corepressor activity	0.000791879	0.0112183	0.0069463	HSPA1A/NR1D1/HDGF	3
MF	GO:0004896	cytokine receptor activity	0.00235268	0.0285683	0.0176893	IL13RA2/CRLF1	2
MF	GO:0042562	hormone binding	0.00299394	0.0318106	0.0196969	EDNRB/GALR2	2
MF	GO:0019955	cytokine binding	0.00429113	0.0405273	0.0250943	IL13RA2/CRLF1	2
MF	GO:0048018	receptor ligand activity	0.00576714	0.0490207	0.0303534	FGF14/HDGF/CRLF1	3
MF	GO:0008083	growth factor activity	0.00744333	0.0528335	0.0327142	FGF14/HDGF	2
MF	GO:0004966	galanin receptor activity	0.00791381	0.0528335	0.0327142	GALR2	1
MF	GO:0035325	Toll-like receptor binding	0.00870199	0.0528335	0.0327142	S100A9	1
MF	GO:0050786	RAGE receptor binding	0.00870199	0.0528335	0.0327142	S100A9	1
MF	GO:0036041	long-chain fatty acid binding	0.0102766	0.058234	0.0360582	S100A9	1
MF	GO:0044183	protein binding involved in protein folding	0.0181148	0.0813498	0.0503714	HSPA1A	1
MF	GO:0051787	misfolded protein binding	0.0181148	0.0813498	0.0503714	HSPA1A	1
MF	GO:0042923	neuropeptide binding	0.0188955	0.0813498	0.0503714	GALR2	1
MF	GO:0001664	G protein-coupled receptor binding	0.0193585	0.0813498	0.0503714	HSPA1A/EDNRB	2
MF	GO:0004435	phosphatidylinositol phospholipase C activity	0.020455	0.0813498	0.0503714	EDNRA	1
MF	GO:0042277	peptide binding	0.0208432	0.0813498	0.0503714	EDNRB/GALR2	2
MF	GO:0004629	phospholipase C activity	0.0220123	0.0813498	0.0503714	EDNRA	1
MF	GO:1901567	fatty acid derivative binding	0.0220123	0.0813498	0.0503714	S100A9	1
MF	GO:0097718	disordered domain specific binding	0.0251199	0.0880444	0.0545166	HSPA1A	1
MF	GO:0005504	fatty acid binding	0.0258954	0.0880444	0.0545166	S100A9	1
MF	GO:0017147	Wnt-protein binding	0.0282184	0.0922524	0.0571222	MET	1
MF	GO:0033218	amide binding	0.0302242	0.0951502	0.0589165	EDNRB/GALR2	2
MF	GO:0004879	nuclear receptor activity	0.0389911	0.106911	0.0661988	NR1D1	1
MF	GO:0008188	neuropeptide receptor activity	0.0389911	0.106911	0.0661988	GALR2	1
MF	GO:0070888	E-box binding	0.0389911	0.106911	0.0661988	NR1D1	1
MF	GO:0098531	transcription factor activity, direct ligand regulated sequence-specific DNA binding	0.0389911	0.106911	0.0661988	NR1D1	1
MF	GO:0003707	steroid hormone receptor activity	0.0420486	0.108307	0.0670632	NR1D1	1
MF	GO:0005070	SH3/SH2 adaptor activity	0.0420486	0.108307	0.0670632	GRAP2	1
MF	GO:0004714	transmembrane receptor protein tyrosine kinase activity	0.0496529	0.120586	0.074666	MET	1
MF	GO:0033293	monocarboxylic acid binding	0.0496529	0.120586	0.074666	S100A9	1
MF	GO:0030374	nuclear receptor transcription coactivator activity	0.051167	0.120811	0.0748055	NR1D1	1
MF	GO:0046934	phosphatidylinositol-4,5-bisphosphate 3-kinase activity	0.0526788	0.121019	0.0749343	MET	1
MF	GO:0052813	phosphatidylinositol bisphosphate kinase activity	0.0549425	0.121552	0.0752645	MET	1
MF	GO:0001618	virus receptor activity	0.057201	0.121552	0.0752645	HSPA1A	1
MF	GO:0104005	hijacked molecular function	0.057201	0.121552	0.0752645	HSPA1A	1
MF	GO:0035004	phosphatidylinositol 3-kinase activity	0.0609542	0.123451	0.0764401	MET	1
MF	GO:0035591	signaling adaptor activity	0.0617032	0.123451	0.0764401	GRAP2	1
MF	GO:0019199	transmembrane receptor protein kinase activity	0.0624516	0.123451	0.0764401	MET	1
MF	GO:0016209	antioxidant activity	0.0661854	0.127858	0.0791691	S100A9	1
MF	GO:0008081	phosphoric diester hydrolase activity	0.0713894	0.134847	0.0834964	EDNRA	1
MF	GO:0004620	phospholipase activity	0.0758286	0.140118	0.0867604	EDNRA	1
MF	GO:0047485	protein N-terminus binding	0.0817169	0.147786	0.0915083	HSPA1A	1
MF	GO:0042826	histone deacetylase binding	0.0853793	0.151193	0.0936177	HSPA1A	1
MF	GO:0031072	heat shock protein binding	0.0875703	0.151908	0.0940605	HSPA1A	1
MF	GO:0016298	lipase activity	0.0962855	0.160476	0.0993658	EDNRA	1
MF	GO:0051082	unfolded protein binding	0.0962855	0.160476	0.0993658	HSPA1A	1
MF	GO:0020037	heme binding	0.0991733	0.161362	0.0999146	NR1D1	1
MF	GO:0019903	protein phosphatase binding	0.100614	0.161362	0.0999146	MET	1
MF	GO:0046906	tetrapyrrole binding	0.106355	0.167411	0.10366	NR1D1	1
MF	GO:0005201	extracellular matrix structural constituent	0.116321	0.179769	0.111312	ELN	1
MF	GO:0008201	heparin binding	0.121969	0.184924	0.114504	HDGF	1
MF	GO:0030674	protein binding, bridging	0.125483	0.184924	0.114504	GRAP2	1
MF	GO:0001078	proximal promoter DNA-binding transcription repressor activity, RNA polymerase II-specific	0.126184	0.184924	0.114504	NR1D1	1
MF	GO:0004713	protein tyrosine kinase activity	0.131773	0.187665	0.116201	MET	1
MF	GO:0019902	phosphatase binding	0.13247	0.187665	0.116201	MET	1
MF	GO:0030414	peptidase inhibitor activity	0.13525	0.188463	0.116695	PI15	1
MF	GO:0031406	carboxylic acid binding	0.142165	0.194903	0.120683	S100A9	1
MF	GO:0060090	molecular adaptor activity	0.144916	0.195522	0.121066	GRAP2	1
MF	GO:0043177	organic acid binding	0.150394	0.199743	0.12368	S100A9	1
MF	GO:0005125	cytokine activity	0.160578	0.206286	0.127731	CRLF1	1
MF	GO:0061134	peptidase regulator activity	0.161253	0.206286	0.127731	PI15	1
MF	GO:0005539	glycosaminoglycan binding	0.162602	0.206286	0.127731	HDGF	1
MF	GO:0008017	microtubule binding	0.174646	0.21678	0.134229	S100A9	1
MF	GO:1901681	sulfur compound binding	0.175974	0.21678	0.134229	HDGF	1
MF	GO:0005088	Ras guanyl-nucleotide exchange factor activity	0.183902	0.22331	0.138272	MET	1
MF	GO:0001227	DNA-binding transcription repressor activity, RNA polymerase II-specific	0.192411	0.230351	0.142632	NR1D1	1
MF	GO:0005126	cytokine receptor binding	0.201482	0.237861	0.147282	CRLF1	1
MF	GO:0031625	ubiquitin protein ligase binding	0.204699	0.238348	0.147584	HSPA1A	1
MF	GO:0044389	ubiquitin-like protein ligase binding	0.214277	0.246129	0.152402	HSPA1A	1
MF	GO:0003713	transcription coactivator activity	0.226881	0.251322	0.155618	NR1D1	1
MF	GO:0045296	cadherin binding	0.228131	0.251322	0.155618	HSPA1A	1
MF	GO:0015631	tubulin binding	0.229379	0.251322	0.155618	S100A9	1
MF	GO:0005085	guanyl-nucleotide exchange factor activity	0.230625	0.251322	0.155618	MET	1
MF	GO:0042623	ATPase activity, coupled	0.249096	0.268015	0.165953	HSPA1A	1
MF	GO:0042578	phosphoric ester hydrolase activity	0.256369	0.270294	0.167365	EDNRA	1
MF	GO:0004857	enzyme inhibitor activity	0.257574	0.270294	0.167365	PI15	1
MF	GO:0016887	ATPase activity	0.30093	0.309347	0.191546	HSPA1A	1
MF	GO:0000982	transcription factor activity, RNA polymerase II proximal promoter sequence-specific DNA binding	0.302068	0.309347	0.191546	NR1D1	1

## Sheet: Supplementary Table 7
Training Set GSVA	Correlation
KEGG_SPLICEOSOME	-0.185447
KEGG_MAPK_SIGNALING_PATHWAY	0.0182971
KEGG_CALCIUM_SIGNALING_PATHWAY	-0.396961
KEGG_CYTOKINE_CYTOKINE_RECEPTOR_INTERACTION	0.157185
KEGG_NEUROACTIVE_LIGAND_RECEPTOR_INTERACTION	-0.413892
KEGG_ENDOCYTOSIS	0.072463
KEGG_VASCULAR_SMOOTH_MUSCLE_CONTRACTION	-0.380955
KEGG_AXON_GUIDANCE	0.157185
KEGG_FOCAL_ADHESION	0.157185
KEGG_ADHERENS_JUNCTION	0.157185
KEGG_ANTIGEN_PROCESSING_AND_PRESENTATION	-0.185447
KEGG_JAK_STAT_SIGNALING_PATHWAY	0.420422
KEGG_T_CELL_RECEPTOR_SIGNALING_PATHWAY	-0.170359
KEGG_CIRCADIAN_RHYTHM_MAMMAL	-0.115015
KEGG_REGULATION_OF_ACTIN_CYTOSKELETON	0.120281
KEGG_MELANOGENESIS	-0.254435
KEGG_PRION_DISEASES	-0.185447
KEGG_EPITHELIAL_CELL_SIGNALING_IN_HELICOBACTER_PYLORI_INFECTION	0.157185
KEGG_PATHWAYS_IN_CANCER	0.213124
KEGG_RENAL_CELL_CARCINOMA	0.157185
KEGG_MELANOMA	0.213124

## Sheet: Supplemntary Table 8
Testing Set GSVA	Correlation
KEGG_SPLICEOSOME	-0.357137
KEGG_MAPK_SIGNALING_PATHWAY	-0.072295
KEGG_CALCIUM_SIGNALING_PATHWAY	-0.282328
KEGG_CYTOKINE_CYTOKINE_RECEPTOR_INTERACTION	0.343882
KEGG_NEUROACTIVE_LIGAND_RECEPTOR_INTERACTION	-0.286124
KEGG_ENDOCYTOSIS	0.133771
KEGG_VASCULAR_SMOOTH_MUSCLE_CONTRACTION	-0.337932
KEGG_AXON_GUIDANCE	0.343882
KEGG_FOCAL_ADHESION	0.343882
KEGG_ADHERENS_JUNCTION	0.343882
KEGG_ANTIGEN_PROCESSING_AND_PRESENTATION	-0.357137
KEGG_JAK_STAT_SIGNALING_PATHWAY	0.32899
KEGG_T_CELL_RECEPTOR_SIGNALING_PATHWAY	-0.0579704
KEGG_CIRCADIAN_RHYTHM_MAMMAL	0.0463421
KEGG_REGULATION_OF_ACTIN_CYTOSKELETON	0.166581
KEGG_MELANOGENESIS	-0.157574
KEGG_PRION_DISEASES	-0.357137
KEGG_EPITHELIAL_CELL_SIGNALING_IN_HELICOBACTER_PYLORI_INFECTION	0.343882
KEGG_PATHWAYS_IN_CANCER	0.363337
KEGG_RENAL_CELL_CARCINOMA	0.343882
KEGG_MELANOMA	0.363337

## Sheet: Supplementary Table 9
Overall Set	Correlation
KEGG_JAK_STAT_SIGNALING_PATHWAY	0.375244
KEGG_PATHWAYS_IN_CANCER	0.293675
KEGG_MELANOMA	0.293675
KEGG_CYTOKINE_CYTOKINE_RECEPTOR_INTERACTION	0.255022
KEGG_AXON_GUIDANCE	0.255022
KEGG_FOCAL_ADHESION	0.255022
KEGG_ADHERENS_JUNCTION	0.255022
KEGG_EPITHELIAL_CELL_SIGNALING_IN_HELICOBACTER_PYLORI_INFECTION	0.255022
KEGG_RENAL_CELL_CARCINOMA	0.255022
KEGG_REGULATION_OF_ACTIN_CYTOSKELETON	0.144103
KEGG_ENDOCYTOSIS	0.102976
KEGG_CIRCADIAN_RHYTHM_MAMMAL	-0.0288531
KEGG_MAPK_SIGNALING_PATHWAY	-0.030579
KEGG_T_CELL_RECEPTOR_SIGNALING_PATHWAY	-0.109242
KEGG_MELANOGENESIS	-0.204476
KEGG_SPLICEOSOME	-0.284886
KEGG_ANTIGEN_PROCESSING_AND_PRESENTATION	-0.284886
KEGG_PRION_DISEASES	-0.284886
KEGG_CALCIUM_SIGNALING_PATHWAY	-0.339119
KEGG_NEUROACTIVE_LIGAND_RECEPTOR_INTERACTION	-0.349817
KEGG_VASCULAR_SMOOTH_MUSCLE_CONTRACTION	-0.359231

## Sheet: Supplementary Table 10
	IHC_Genes	p Value	Correlationship(Pearson)
1	LGALS9	4.06683e-06	0.199932
2	ICOS	0.93038	0.00382941
3	CTLA4	0.814614	-0.0102773
4	KIR3DL1	0.0129551	-0.1086
5	TNFRSF14	3.10672e-06	0.202298
6	PDCD1	0.00250823	-0.131896
7	CD48	0.00026024	0.159052
8	CD44	1.75176e-05	0.186576
9	CD40	4.61631e-05	0.177167
10	ICOSLG	0.00142856	0.139092
11	CD28	0.0299763	-0.0949179
12	TNFRSF8	0.593537	0.0233906
13	TNFRSF9	0.314103	0.0441018
14	TNFRSF4	0.0800552	-0.0766089
15	NRP1	4.35612e-06	0.199323
16	VTCN1	0.0149488	0.106367
17	PDCD1LG2	0.00300506	0.12951
18	TNFSF18	0.761416	0.0133077
19	CD80	0.00754879	0.116701
20	CD86	1.57855e-07	0.226815
21	CD27	0.0121027	0.109648
22	LAG3	0.450835	-0.0330412
23	TNFSF15	0.0796485	0.0767121
24	TNFSF14	0.132804	0.0658137
25	TNFRSF25	0.0506748	-0.0855003
26	ADORA2A	0.556572	-0.0257663
27	CD70	0.000126148	0.166865
28	CD244	0.00717265	0.117443
29	CD160	0.983491	0.000906961
30	CD40LG	0.610698	0.022311
31	TNFSF9	0.000393157	0.154435
32	TNFSF4	4.22602e-06	0.199592
33	LAIR1	1.01869e-07	0.230192
34	CD200	0.0459982	0.0872954
35	HHLA2	8.87606e-07	-0.212959
36	BTNL2	0.817126	-0.0101356

[truncated: 6 more sheets: Supplementary Table 11, Supplementary Table 12, Supplementary Table 13, Supplementary Table 14, Supplementary Table 15, Supplementary Table 16]
